# Supplementary material for: Comparison of the Gene Expression Profiles of Human Fetal Cortical Astrocytes with Pluripotent Stem Cell Derived Neural Stem Cells Identifies Human Astrocyte Markers and Signaling Pathways and Transcription Factors Active in Human Astrocytes
Source: PLoS One. 2014 May 21;9(5):e96139. doi: 10.1371/journal.pone.0096139 (PMC4029581; doi:10.1371/journal.pone.0096139)
Supplement: Table S1 — List of antibodies used. (XLSX) [file pone.0096139.s001.xlsx]

## Sheet: Sheet1
Table S1. List of antibodies used.
Antibody	Dilution	Supplier	Catalog number
anti-rabbit GFAP	1 to 1000	Dako	Z033401-2
anti-mouse TuJ1	1 to 500	Millipore	MAB1637
anti-rabbit HOPX	1 to 100	Santa Cruz	sc-30216
anti-mouse Lhx2	1 to 250	abcam	130256
anti-mouse PRRX1	1 to 50	Abnova	H00005396-B01P
