# Supplementary material for: Comparison of the Gene Expression Profiles of Human Fetal Cortical Astrocytes with Pluripotent Stem Cell Derived Neural Stem Cells Identifies Human Astrocyte Markers and Signaling Pathways and Transcription Factors Active in Human Astrocytes
Source: PLoS One. 2014 May 21;9(5):e96139. doi: 10.1371/journal.pone.0096139 (PMC4029581; doi:10.1371/journal.pone.0096139)
Supplement: Table S2 — Primers used for qPCR. (XLSX) [file pone.0096139.s002.xlsx]

## Sheet: Sheet1
Table S2: Primers used for qPCR
Gene	Sequence
NFIX FORWARD	GTTTGATGTCCGCATCTCCT
NFIX REVERSE	GCCACATCACATTGGAGTCA
HOPX FORWARD	TTCAACAAGGTCGACAAGCA
HOPX REVERSE	GCGCTGCTTAAACCATTCT
CD44 FORWARD	CGTGGAATACACCTGCAAAG
CD44 REVERSE	CGGACACCATGGACAAGTTT
GFAP FORWARD	ACAGACTTGGTGTCCAGGCT
GFAP REVERSE	GAGATCGCCACCTACAGGAA
TUJ1 FORWARD	AGTCGCCCACGTAGTTGC
TUJ1 REVERSE	CGCCCAGTATGAGGGAGAT
MAP2 FORWARD	TGTGTCGTGTTCTCAAAGGG
MAP2 REVERSE	TGCATATGCGCTGATTCTTC
SOX2 FORWARD	GTCATTTGCTGTGGGTGATG
SOX2 REVERSE	AGAAAAACGAGGGAAATGGG
BETA-ACTIN FORWARD	CCTTGCACATGCCGGAG
BETA-ACTIN REVERSE	GCACAGAGCCTCGCCTT
