# Supplementary material for: Comparison of the Gene Expression Profiles of Human Fetal Cortical Astrocytes with Pluripotent Stem Cell Derived Neural Stem Cells Identifies Human Astrocyte Markers and Signaling Pathways and Transcription Factors Active in Human Astrocytes
Source: PLoS One. 2014 May 21;9(5):e96139. doi: 10.1371/journal.pone.0096139 (PMC4029581; doi:10.1371/journal.pone.0096139)
Supplement: Table S3 — Genes up at least 5-fold in pairwise comparisons between two fetal astrocyte and two NSC samples. (XLSX) [file pone.0096139.s003.xlsx]

## Sheet: Sheet1
Supplementary Table S3. Genes up at least 5-fold in pairwise comparisons between two fetal astrocyte and two NSC samples.
SYMBOL	LONZA FET AST	SCIENCELL FET AST	NCRM-5 NSC	H9 NSC	ILMN_GENE
BLVRB	228.725	155.994	13.9923	31.0809	BLVRB
GRB14	97.4749	64.3223	10.4762	12.649	GRB14
LGALS8	108.287	72.2186	8.15155	14.1723	LGALS8
MTMR11	547.206	462.086	55.4858	85.8167	MTMR11
PLOD2	1157.05	912.477	126.728	168.504	PLOD2
PPIC	750.501	303.628	17.6792	55.8579	PPIC
SETD6	195.666	128.932	15.8978	23.2759	SETD6
TM4SF1	642.755	588.72	19.6474	104.761	TM4SF1
ZNF135	367.777	216.27	40.8815	38.3678	ZNF135
SOX15	64.1719	51.0326	1	8.96208	SOX15
MOCOS	166.241	144.81	1	24.9528	MOCOS
LOC645362	91.5426	85.6899	13.9188	14.6149	LOC645362
LOC647251	62.879	65.36	4.70084	11.0886	LOC647251
EHD3	74.5149	80.8761	7.90059	13.6667	EHD3
RARRES3	894.918	59.1311	1	9.83167	RARRES3
POLD4	148.562	93.0494	9.94363	15.1161	POLD4
GFPT2	312.109	252.158	40.2059	40.2659	GFPT2
B4GALT1	581.412	243.231	23.1972	38.4812	B4GALT1
PMP22	1262.51	1136.8	53.7342	178.79	PMP22
TSTD1	155.615	71.2155	7.25481	10.9566	TSTD1
S100A16	2457.31	2711.6	148.544	417.006	S100A16
STC1	266.843	308.498	28.0264	47.31	STC1
GRIK5	65.8042	78.3284	11.902	11.9003	GRIK5
CD164	1136.54	1389.79	205.388	208.957	CD164
ITGA11	179.993	100.484	6.27783	15.0554	ITGA11
SHB	192.989	147.019	22.4554	21.4703	SHB
SYNJ2	783.15	515.89	93.3684	75.299	SYNJ2
PLAU	5579.2	2106.29	79.9661	306.699	PLAU
EDN1	812.188	677.298	3.48233	97.924	EDN1
HLA-F	209.754	171.998	26.067	24.7934	HLA-F
SAMD9	189.292	91.9674	11.3976	12.6055	SAMD9
TSPO	1731.95	1285.43	206.965	171.8	TSPO
STOM	252.836	200.48	22.0867	26.581	STOM
AADACL1	907.267	696.181	59.8299	92.2901	AADACL1
OBFC2A	819.332	457.614	54.0535	60.5343	OBFC2A
HSPBL2	320.183	244.394	26.6164	31.9997	HSPBL2
SIRPA	569.537	485.604	73.5308	63.4882	SIRPA
LRFN5	60.1741	67.3384	1	8.76778	LRFN5
SSH3	129.44	62.4216	6.27793	7.84845	SSH3
C1QL1	105.917	114.08	8.66709	14.1529	C1QL1
IRS2	1822.62	2092.66	188.004	255.128	IRS2
CSDC2	425.337	189.283	32.7375	21.2201	CSDC2
VSNL1	409.873	60.9813	9.19486	6.82901	VSNL1
DKK3	4369.73	4577.57	708.172	510.038	DKK3
HMOX2	125.53	99.0957	19.0812	10.9641	HMOX2
SLC25A43	290.681	247.918	1	26.9752	SLC25A43
PLIN2	740.154	754.636	81.1799	81.3383	PLIN2
PLP2	126.954	153.362	22.2872	16.4117	PLP2
	110.749	111.553	1	11.8566	HS.34447
CPA4	1790.64	230.369	4.08725	24.2057	CPA4
FLNC	3950.28	3069.22	589.197	316.829	FLNC
RAB11FIP5	247.454	190.977	27.4205	19.6253	RAB11FIP5
SRGN	58.3182	114.296	0.504405	11.6607	SRGN
FBXO4	81.7598	62.1836	8.26719	6.24909	FBXO4
B3GALNT1	568.279	321.013	15.9252	32.0436	B3GALNT1
IAH1	877.975	807.578	24.4022	79.2606	IAH1
NME3	771.546	389.679	35.1401	37.8091	NME3
MGMT	644.627	364.362	13.6544	35.0536	MGMT
OTX1	183.458	100.376	1	9.63524	OTX1
ADORA1	221.374	148.33	25.3198	14.07	ADORA1
C14orf149	594.381	535.308	67.9481	50.492	C14ORF149
TNFSF4	54.7302	84.6724	1	7.97041	TNFSF4
GAS6	741.348	215.808	23.6087	20.0872	GAS6
RAB38	191.923	206.148	1	19.0293	RAB38
FAIM	120.494	60.0566	3.59923	5.46436	FAIM
LGALS1	9693.04	7858.42	252.768	714.624	LGALS1
STS-1	808.858	786.909	76.9227	71.3547	STS-1
CTHRC1	793.421	205.663	1.26872	18.4102	CTHRC1
LMNA	1244.73	1205.33	185.962	107.394	LMNA
HSPA1A	1808.72	1091.63	13.5115	96.0995	HSPA1A
ZBTB20	450.31	943.301	72.035	81.257	ZBTB20
MORC4	72.6681	137.11	13.1753	11.7346	MORC4
ARL4C	187.117	215.167	25.2217	18.211	ARL4C
ITGA3	1056.46	1039.11	88.1347	87.8726	ITGA3
PRICKLE2	1174.89	1314.69	141.997	110.136	PRICKLE2
C1orf94	54.0197	62.5368	8.67383	5.14929	C1ORF94
AFAP1L2	224.527	182.464	16.8833	14.9597	AFAP1L2
ERAP2	1510.27	232.207	36.4393	18.8407	ERAP2
PGCP	320.077	125.189	13.5947	10.0825	PGCP
TNFRSF10D	172.55	304.293	1	24.4599	TNFRSF10D
IFI44	346.645	161.541	6.70319	12.9654	IFI44
CD59	476.317	807.381	41.5269	64.6903	CD59
C9orf167	174.594	328.85	21.2002	26.3045	C9ORF167
DACT1	109.852	83.8886	6.03467	6.53614	DACT1
PID1	66.5011	68.5932	1.67749	5.34109	PID1
MCAM	76.0988	75.7072	7.74831	5.84516	MCAM
ANXA2P1	9992.18	10559.9	1878.1	810.47	ANXA2P1
HOMER2	768.609	494.991	55.4888	37.8373	HOMER2
FAM20C	466.491	100.354	19.4672	7.56893	FAM20C
PTPRE	347.947	510.535	47.3546	38.4267	PTPRE
GLIPR1	849.634	854.034	4.21402	63.9465	GLIPR1
PRKCDBP	705.565	221.043	5.77241	16.5188	PRKCDBP
IRAK2	284.851	250.282	31.1915	17.9232	IRAK2
ME3	111.319	51.4027	5.39227	3.59178	ME3
COMT	832.362	677.999	93.1497	46.606	COMT
ATG4A	219.202	293.08	28.8815	19.9481	ATG4A
NTNG1	378.657	914.1	64.9503	60.4308	NTNG1
P4HA2	427.815	198.714	32.0004	13.1148	P4HA2
ARHGEF3	1486.43	1011.2	195.952	66.2289	ARHGEF3
KIAA0367	1434.34	668.07	96.3763	43.5376	KIAA0367
TAGLN2	1261.31	1090.58	67.4024	70.0687	TAGLN2
FNDC1	66.0418	57.9151	1	3.67226	FNDC1
MT1A	2447.9	2945.3	371.6	186.667	MT1A
DNAJA4	104.471	56.9992	4.7557	3.58201	DNAJA4
TGFB3	959.385	155.971	15.0454	9.794	TGFB3
POSTN	1745.9	1428.73	25.6927	89.0855	POSTN
TGM2	199.18	50.1334	1	3.11042	TGM2
MYLK	694.839	926.989	69.0607	57.397	MYLK
SRPX2	1122	629	1	37.8437	SRPX2
SGK1	1003	691.953	37.8247	41.2606	SGK1
BCL6	279.948	406.124	53.8085	23.7563	BCL6
KCNK2	499.32	212.428	10.9908	12.3338	KCNK2
UBASH3B	251.438	285.557	12.9911	16.1282	UBASH3B
ACOX2	422.056	1144.61	68.4788	63.9358	ACOX2
CD44	3919.78	4352.19	144.856	232.864	CD44
MTE	427.613	208.056	28.295	11.0119	MTE
FBLN5	397.924	83.3401	10.9777	4.06404	FBLN5
ME1	799.694	913.426	39.7792	44.4192	ME1
TRAF3IP2	167.63	170.924	28.1328	8.2406	TRAF3IP2
DMRTA2	274.551	63.7695	4.47174	3.02535	DMRTA2
HLA-DRB4	123.76	267.095	8.33521	12.5041	HLA-DRB4
VAMP5	2100.53	1077.46	77.5333	49.3477	VAMP5
CABP7	387.255	216.013	38.8349	9.86217	CABP7
SYT17	146.252	65.499	3.70106	2.81811	SYT17
CDH13	391.774	122.081	4.53733	5.1486	CDH13
LOC284293	170.993	208.66	15.2299	8.76497	LOC284293
OSBPL10	672.371	567.85	62.5652	23.6191	OSBPL10
CLDN11	1977.07	280.771	29.5957	11.6152	CLDN11
NFIC	241.934	174.632	8.51603	7.18317	NFIC
ZFP3	202.456	211.64	18.9768	8.55322	ZFP3
SLC22A4	116.496	63.9727	1	2.56162	SLC22A4
DYNLT3	446.163	872.189	45.4972	34.3619	DYNLT3
F3	1668.48	1169.77	45.7563	46.023	F3
CDKN2B	1140.76	439.907	12.786	17.1287	CDKN2B
CD2AP	143.673	264.768	23.8537	10.2038	CD2AP
ZNF703	117.432	90.3169	2.63198	3.46832	ZNF703
TMEM108	132.13	182.594	19.9382	6.96318	TMEM108
PHF15	152.405	198.888	17.6217	7.44403	PHF15
MDGA1	97.9012	126.18	6.41312	4.62299	MDGA1
HLA-DOA	216.844	128.004	7.40042	4.65113	HLA-DOA
HEY1	727.446	804.764	113.573	29.1369	HEY1
FAM129A	2761.84	848.979	17.161	30.5922	FAM129A
SGK	1319.42	1156.66	48.2108	40.785	SGK
TCEAL2	877.613	898.641	46.9584	30.8394	TCEAL2
	766.732	442.855	24.7559	15.1168	HS.551128
TPM2	5036.07	3041.01	497.553	101.677	TPM2
BEND6	215.542	308.262	3.42263	9.85705	BEND6
FBXO32	714.142	192.912	4.60739	6.05814	FBXO32
FOXD1	197.136	358.164	29.5208	11.1702	FOXD1
CNR1	630.531	574.365	46.344	16.92	CNR1
MET	1405.61	1164.25	51.4878	33.9076	MET
C10orf141	73.2987	205.826	6.12293	5.9274	C10ORF141
MT2A	1496.88	1868.91	44.11	53.644	MT2A
PERP	680.71	849.4	111.2	24.3721	PERP
	329.025	498.557	50.078	13.8441	HS.403972
LGALS3BP	313.186	226.191	38.0279	6.16009	LGALS3BP
TDRD7	264.49	291.841	4.82123	7.83109	TDRD7
DUSP23	1004.11	431.801	10.8539	11.3539	DUSP23
AHNAK2	538.797	388.577	13.584	9.6747	AHNAK2
PRDM16	161.32	112.996	7.86278	2.80043	PRDM16
KLF5	165.059	275.043	13.737	6.8063	KLF5
TUBA4A	249.528	344.083	13.3026	8.25291	TUBA4A
CFI	1720.64	894.423	47.4009	19.056	CFI
SPOCK2	2183.36	599.505	73.8045	12.7674	SPOCK2
TGFA	247.662	273.759	1	5.7296	TGFA
HSPB6	92.246	49.5224	5.72035	1	HSPB6
PAMR1	166.821	50.18	1	1	PAMR1
CNIH3	446.826	512.633	22.8073	10.2071	CNIH3
SYNC1	1084.14	395.172	32.008	7.86403	SYNC1
PDE1C	357.606	51.2777	6.63997	1	PDE1C
DNM3	169.635	371.581	21.1054	7.23882	DNM3
PSMB8	200.07	51.5732	1.2702	1	PSMB8
PTGS2	173.822	51.923	1	1	PTGS2
MVP	265.751	323.161	15.7819	6.14775	MVP
OSBP2	67.2171	52.639	1	1	OSBP2
	55.2729	53.0825	1	1	HS.555260
MIR155HG	294.486	123.299	23.4228	2.26977	MIR155HG
LOC100133678	73.4938	55.6416	9.01572	1	LOC100133678
COBL	99.8791	399.185	17.3929	7.12045	COBL
ERV3	84.2553	56.9918	5.89178	1	ERV3
ECHDC2	506.527	387.714	29.4267	6.72332	ECHDC2
SCG5	1262.52	770.424	18.5326	13.3495	SCG5
ANXA4	241.194	112.948	6.89176	1.95157	ANXA4
SLC25A18	623.237	303.483	4.03426	5.22452	SLC25A18
C5orf46	168.383	57.259	1	0.983326	C5ORF46
EFNA1	291.476	58.9697	11.0287	1	EFNA1
LTBP2	1159.73	592.155	18.3371	10.0345	LTBP2
LRRC3B	107.416	59.3343	1	1	LRRC3B
HLA-DMA	622.811	523.47	21.715	8.81617	HLA-DMA
RBKS	127.106	59.4614	10.0534	1	RBKS
RAB7B	439.998	59.7007	8.58115	1	RAB7B
ACCS	163.647	61.6516	7.12153	1	ACCS
NNMT	195.826	61.7501	1	1	NNMT
S100A11	2729.19	2265.75	196.378	36.3186	S100A11
SLC35F3	109.954	62.7451	1	1	SLC35F3
PTCHD1	96.6841	63.4154	1	1	PTCHD1
GLT8D2	125.714	64.6936	5.50549	1	GLT8D2
GCNT1	705.961	178.979	2.50818	2.75704	GCNT1
TPD52L1	164.418	65.615	1	1	TPD52L1
EDNRA	77.3407	66.6723	2.90282	1	EDNRA
MMP7	157.085	66.8566	1	1	MMP7
BACE2	339.044	155.915	23.2169	2.26181	BACE2
EHD2	349.14	277.247	13.6879	3.99738	EHD2
ABCC3	662.826	224.654	5.41558	3.17495	ABCC3
MALL	239.415	70.8799	1	1	MALL
FOXG1	547.118	1020.57	1	14.3899	FOXG1
TUSC1	79.3703	71.1756	1.2737	1	TUSC1
EMX2	762.592	310.652	11.415	4.28619	EMX2
ULBP2	89.1317	59.074	4.82075	0.814127	ULBP2
HLA-DMB	409.695	330.864	12.2226	4.55879	HLA-DMB
C1orf24	4100.13	1801.97	40.004	24.2331	C1ORF24
SMAGP	82.6431	74.8003	1.4477	1	SMAGP
ANXA2P3	249.183	314.291	40.2022	4.19743	ANXA2P3
HEPACAM	66.0687	77.0516	1	1	HEPACAM
SLC16A4	65.5571	77.0734	5.83573	1	SLC16A4
GRPR	55.3885	181.227	2.82559	2.32047	GRPR
LRP1B	165.898	78.1319	1	1	LRP1B
SLC22A5	108.091	78.3416	5.3961	1	SLC22A5
C14orf78	274.208	239.83	14.5341	3.01364	C14ORF78
NPAS2	78.8807	81.589	1	1	NPAS2
PCOLCE2	270.178	81.6614	7.36898	1	PCOLCE2
ACTC1	110.375	82.9744	15.5478	1	ACTC1
MFAP4	654.505	83.5048	8.74568	1	MFAP4
COLEC12	190.048	83.5784	1	1	COLEC12
CTSZ	217.641	83.7618	1	1	CTSZ
MLPH	341.189	84.1292	2.56173	1	MLPH
TFAP2C	639.317	84.2057	2.60085	1	TFAP2C
LOC728431	172.518	121.906	14.2531	1.4409	LOC728431
GBP1	556.986	91.4764	3.29609	1.06979	GBP1
LOC730415	195.831	332.708	5.6797	3.882	LOC730415
RTN1	832.078	652.933	90.5635	7.48316	RTN1
C14orf23	91.3279	89.8428	1	1	C14ORF23
IGFBP7	1487.05	1622.54	31.3988	17.8567	IGFBP7
RAMP1	147.553	57.1859	1	0.621906	RAMP1
CD74	535.734	718.847	1	7.81524	CD74
LOC387763	402.368	77.3525	11.4953	0.839507	LOC387763
SLCO5A1	140.65	61.5593	8.35614	0.666919	SLCO5A1
IL1R1	228.204	93.4157	1	1	IL1R1
IL6	221.055	70.8547	1	0.750233	IL6
F2RL1	1379.32	1750.12	250.804	18.3045	F2RL1
HSPA2	115.479	95.9951	1	1	HSPA2
FLJ30058	50.492	98.6984	9.54454	1	FLJ30058
NR2E1	529.271	775.672	12.6056	7.85469	NR2E1
AKR1C3	551.537	118.175	3.1719	1.18815	AKR1C3
PEG3	117.923	100.398	1	1	PEG3
LAYN	292.177	102.948	6.39571	1.0203	LAYN
HLA-DRA	2572.5	3286.24	36.7255	32.0727	HLA-DRA
BBOX1	123.539	103.09	1	1	BBOX1
PLD6	75.845	104.443	5.93732	1	PLD6
S100A6	3499.6	2917.21	39.5457	27.9077	S100A6
CDKN2A	193.622	105.14	6.56231	1	CDKN2A
COL1A1	4751.48	2290.48	43.4594	21.4222	COL1A1
AGPAT9	292.238	240.339	1	2.23863	AGPAT9
GBP5	61.429	56.8701	1	0.521111	GBP5
LOC730278	2247.77	1551.67	155.696	14.0435	LOC730278
SERPINA3	453.908	179.26	1	1.59769	SERPINA3
HCP5	138.643	116.567	1	1	HCP5
OLFML2A	1881.18	1248.39	241.477	10.625	OLFML2A
SLCO2A1	149.846	118.288	1	1	SLCO2A1
FAM50B	264.989	119.399	1	1	FAM50B
CBR1	92.7259	119.552	17.34	1	CBR1
DBC1	368.034	120.385	4.17227	1	DBC1
KCNK1	61.0829	120.6	1	1	KCNK1
ARHGEF5L	163.364	123.326	1	1	ARHGEF5L
ADRB2	85.3462	126.98	9.64726	1	ADRB2
HLA-DPA1	233.839	332.885	6.24381	2.59854	HLA-DPA1
RPE65	259.784	129.998	4.80939	1	RPE65
FAM134B	89.1242	134.496	1.17842	1	FAM134B
JPH1	114.86	229.402	1	1.6692	JPH1
PTGER4	140.582	139.319	2.11678	1	PTGER4
FLJ10916	221.989	139.681	9.16142	1	FLJ10916
GALNT5	208.232	162.561	1	1.15665	GALNT5
METTL7B	410.055	141.07	1	1	METTL7B
	59.0151	144.761	1	1	HS.204481
LOC730833	238.213	144.982	0.64312	1	LOC730833
GBP2	664.815	226.629	1.91511	1.56194	GBP2
PTHLH	233.107	145.925	1	1	PTHLH
ARHGAP22	166.21	147.328	1	1	ARHGAP22
ECHDC3	255.157	150.312	4.0369	1	ECHDC3
C15orf52	1738.41	1110.76	41.269	7.34516	C15ORF52
PDLIM4	187.148	154.197	1	1	PDLIM4
CTSO	272.794	141.528	2.38853	0.905567	CTSO
MX1	978.145	158.258	5.80877	1	MX1
SRPX	2892.49	5879.74	199.583	36.795	SRPX
SERP2	189.496	165.013	1	1	SERP2
COL6A3	1808.36	756.077	4.06216	4.5804	COL6A3
GPX7	1064.27	433.959	31.4254	2.60259	GPX7
LOC642073	81.3812	167.479	6.83453	1	LOC642073
AFF2	226.338	171.844	14.4834	1	AFF2
GBP3	280.455	173.429	1	1	GBP3
ADRA1B	153.033	174.6	1	1	ADRA1B
NPAL3	221.294	178.325	25.3603	1	NPAL3
ALDH1A3	749.488	260.845	10.5203	1.45156	ALDH1A3
KRT80	174.513	181.247	4.91247	1	KRT80
PRRX1	286.381	828.342	1	4.44999	PRRX1
BHLHB3	144.602	186.698	1.73297	1	BHLHB3
RNF128	157.527	197.805	8.74172	1	RNF128
TMEM163	94.5431	200.666	5.00755	1	TMEM163
DPF3	266.851	148.826	11.1491	0.725732	DPF3
MAP1LC3A	512.169	255.111	0.921248	1.1791	MAP1LC3A
MAP3K5	228.438	221.152	12.6553	1	MAP3K5
PMEPA1	892.74	1300.69	66.9501	5.85424	PMEPA1
IFI44L	98.931	223.145	1	1	IFI44L
OCA2	219.882	227.515	32.7414	1	OCA2
FAM107A	237.275	235.324	6.18461	1	FAM107A
C11orf87	127.46	242.199	4.43656	1	C11ORF87
MBP	227.079	249.768	9.50868	1	MBP
MFAP5	745.413	2969.04	4.47303	11.7138	MFAP5
TMEM16A	191.494	259.486	1	1	TMEM16A
GJB2	230.906	274.277	4.08897	1	GJB2
HLA-DRB6	178.228	275.738	3.79187	1	HLA-DRB6
LHX2	4177.34	4542.01	2.09121	15.9689	LHX2
DLK1	1939.94	2541.31	1	8.8569	DLK1
CD9	304.845	287.028	5.79263	1	CD9
CLDN23	469.855	293.744	1	1	CLDN23
COL5A1	5272.48	2195.09	316.755	7.1516	COL5A1
EFEMP1	1399.77	727.138	42.0654	2.34983	EFEMP1
ANO4	97.8414	310.693	11.5034	1	ANO4
PHF11	637.883	511.796	9.18633	1.62528	PHF11
RGS4	654.476	1804.94	53.8055	5.55142	RGS4
OCIAD2	3050.67	7930.29	29.6515	23.3695	OCIAD2
CXCL12	669.506	356.61	1	1	CXCL12
C21orf63	711.033	360.074	13.497	1	C21ORF63
ADORA2B	540.547	390.342	41.3546	1	ADORA2B
STEAP3	272.088	399.934	12.6451	1	STEAP3
MEG3	2182.18	1384.45	124.92	3.35583	MEG3
TSPYL5	494.211	452.537	1	1	TSPYL5
CA12	299.02	476.572	6.68073	1	CA12
LPPR4	430.594	536.643	1	1	LPPR4
CXCL14	231.875	555.954	1.32589	1	CXCL14
FLG	901.428	568.576	1	1	FLG
GABBR2	174.084	3471.99	17.8525	5.37178	GABBR2
COL22A1	485.31	652.264	1	1	COL22A1
SPOCD1	2026.35	663.507	1	1	SPOCD1
PMP2	83.604	683.651	7.60471	1	PMP2
RCAN2	262.795	688.234	1	1	RCAN2
C6orf141	544.548	794.735	1	1	C6ORF141
LGALS3	3054.54	1598.73	51.5086	2.00743	LGALS3
BHLHB2	1233.09	1068.6	113.865	1	BHLHB2
CRYAB	1304.8	1230.17	7.07328	1	CRYAB
HOPX	1308.61	1417.05	210.471	1	HOPX
APCDD1L	464.495	1453.09	1	1	APCDD1L
GFAP	3280.38	1456.37	8.35987	1	GFAP
PDGFRA	707.175	1581.53	1.49611	1	PDGFRA
LMO2	360.08	1674.35	6.01821	1	LMO2
NFIX	4122.44	1729.67	3.75241	1	NFIX
NPY	81.5789	2750.36	12.1821	1	NPY
NNAT	726.084	2815.78	104.405	1	NNAT
CCL2	10048.2	8041.87	1	1	CCL2
TGFBI	17886.4	9125.28	1567.67	1	TGFBI
