# Supplementary material for: Comparison of the Gene Expression Profiles of Human Fetal Cortical Astrocytes with Pluripotent Stem Cell Derived Neural Stem Cells Identifies Human Astrocyte Markers and Signaling Pathways and Transcription Factors Active in Human Astrocytes
Source: PLoS One. 2014 May 21;9(5):e96139. doi: 10.1371/journal.pone.0096139 (PMC4029581; doi:10.1371/journal.pone.0096139)
Supplement: Table S4 — Expression levels of transcription factors in fetal astrocytes, NSCs, and neurons and astrocytes differentiated from NSCs. (XLSX) [file pone.0096139.s004.xlsx]

## Sheet: Sheet1
Supplementary Table S4. Expression levels of transcription factors in fetal astrocytes, NSCs, and neurons and astrocytes differentiated from NSCs.
SYMBOL	LONZA FET AST	SCIENCELL FET AST	NCRM-5 NSC	H9 NSC			SYMBOL	NCRM-1 NSC	NCRM-1 DIFF NEURON	NCRM-5 NSC	NCRM-5 DIFF AST
ADAR	1026.86	889.089	985.293	746.937			ADAR	1117.44	815.989	1095.62	1070.44
ADNP	628.785	520.004	966.557	571.713			ADNP	1072.47	1226.15	1465.6	1106.59
ADNP2	510.286	425.68	963.171	856.251			ADNP2	1094.2	567.217	866.848	614.191
AEBP2	304.049	248.652	304.651	293.736			AEBP2	289.24	235.469	321.259	206.567
AFF1	36.8482	55.987	266.757	39.8187			AFF1	35.7131	38.8144	173.405	48.5967
AFF3	203.097	41.308	224.863	266.259			AFF3	602.256	633.669	594.325	1860.26
AFF4	648.319	784.076	536.435	423.163			AFF4	627.444	731.157	639.62	651.026
AHCTF1	195.159	268.227	399.787	432.363			AHCTF1	551.774	233.966	432.852	207.746
AHDC1	16.9031	4.57124	4.13287	26.4575			AHDC1	14.7704	10.633	9.38448	165.551
AHR	1647.02	1600.84	1122.72	1548.32			AHR	900.087	1285.18	873.731	1211.39
AIRE	1729.54	2073.29	1726.17	2132.87			AIRE	1354.44	1411.93	1491.26	1896.89
AKAP8	155.883	218.641	234.019	171.363			AKAP8	270.208	200.46	201.11	173.151
AKAP8L	74.8391	25.6694	38.3385	48.233			AKAP8L	33.9535	68.2275	35.916	92.9909
AKNA	34.3547	55.2345	53.6533	62.9655			AKNA	79.8951	99.7182	58.193	146.631
ALX1	34.5996	14.5832	16.9709	33.3231			ALX1	11.7228	28.2864	19.1599	20.3289
ALX3	1	3.07892	4.05	1			ALX3	4.20948	4.95329	3.15814	2.79074
ALX4	1	1	1	3.29893			ALX4	1	2.92886	5.13643	1
ANAPC2	1	1	6.77693	8.09005			ANAPC2	7.60396	1	1.71572	26.921
ANKZF1	47.1405	25.6258	42.2269	28.7092			ANKZF1	18.432	44.4699	36.6831	85.8681
APTX	392.609	382.362	376.978	336.816			APTX	490.111	320.725	463.947	465.117
AR	11.4819	23.0501	86.8243	112.742			AR	60.7024	4.1994	60.2349	2.14998
ARGFX	1	1	1	1			ARGFX	1	1	1	1
ARID2	79.8388	123.656	347.868	281.808			ARID2	340.438	274.587	304.746	226.739
ARID3A	70.7353	175.835	717.913	1138.41			ARID3A	1434.72	268.212	1357.36	206.028
ARID5B	2355.59	1514.77	855.29	1140.33			ARID5B	655.343	2229.67	1393.36	597.151
ARNT	55.2638	38.467	71.6283	45.7372			ARNT	32.6891	23.0963	28.0717	39.9444
ARNT2	743.971	479.694	904.439	591.945			ARNT2	528.119	1492.17	754.311	1451.82
ARNTL	169.861	68.4588	81.8285	51.5819			ARNTL	48.8291	21.6717	80.5192	86.3597
ARNTL2	1	6.67622	6.76608	5.33457			ARNTL2	1.12762	1.5203	6.375	1
ARX	209.182	39.5258	5.96726	1.59246			ARX	1	1	1	3.15966
ASCL1	108.032	380.047	864.756	13.1993			ASCL1	10.088	3005.86	1047.1	4187.82
ASCL2	10.7776	2.22302	13.8654	1			ASCL2	7.92223	1.09439	9.46948	4.53632
ASCL3	1	1	6.23325	1			ASCL3	2.79124	1.54746	0.986661	1
ASCL4	1	1	1	1			ASCL4	1	1	1	1
ASH1L	21.53	34.8694	24.5838	9.03066			ASH1L	11.7387	1	7.6796	25.8041
ATF1	180.146	204.652	151.268	267.546			ATF1	331.151	150.649	189.387	151.388
ATF2	85.686	60.9145	126.659	95.971			ATF2	109.117	137.269	133.897	141.859
ATF3	128.012	169.854	52.0452	99.7154			ATF3	200.791	38.4731	111.394	57.4592
ATF4	1790.07	1486.12	1705.46	2193.64			ATF4	3683	3228.18	3126.84	2294.14
ATF5	147.726	139.288	220.694	151.237			ATF5	332.021	197.149	292.684	216.974
ATF6	770.467	590.197	438.519	510.086			ATF6	668.456	424.41	839.013	468.968
ATF7	1	4.68216	6.07688	7.87641			ATF7	6.36764	18.386	9.76676	8.49916
ATMIN	884.7	1115.71	744.88	587.069			ATMIN	754.261	822.157	978.259	997.962
ATOH1	1	1	1	1			ATOH1	1	1	1	1
ATOH7	6.15694	18.7753	5.5744	10.9929			ATOH7	6.60016	16.2679	11.8635	20.2327
ATOH8	83.9957	133.588	37.4321	63.0387			ATOH8	402.143	40.4142	60.2794	44.7882
ATXN7	1	2.4446	0.746413	1			ATXN7	1	1	0.669145	11.4261
BACH1	3.79542	0.756671	8.0822	1.87002			BACH1	1	3.47006	5.28991	1
BACH2	96.1176	36.2915	193.799	45.8119			BACH2	52.5844	308.209	325.231	484.399
BAPX1	3.92351	1	147.144	668.893			BAPX1	278.543	54.3962	81.1626	66.3118
BARHL1	1	1	1	1			BARHL1	1	1	1	1
BARHL2	0.7867	1	1	1			BARHL2	1	1	1	3.04352
BARX1	1	1	12.8192	1			BARX1	1	1	1	1
BARX2	1	1	1	1.09353			BARX2	1	1	1	1
BATF	0.506778	1	1	1			BATF	1	1	1	1
BATF2	1	2.81359	1	1			BATF2	1	1	1	1
BATF3	7.895	11.6798	3.6656	20.4212			BATF3	1.02721	1	11.2463	1
BAZ1A	570.833	580.941	809.927	901.049			BAZ1A	1194.61	483.859	1247.12	317.151
BAZ1B	277.149	286.13	370.774	274.488			BAZ1B	488.187	314.524	451.369	187.755
BAZ2A	3.765	3.36308	8.79114	20.4054			BAZ2A	5.07306	2.36796	8.26258	20.8389
BAZ2B	647.888	755.176	1074.04	773.552			BAZ2B	1099.29	2437.4	1837.12	1684.28
BBX	909.091	806.401	578.432	633.783			BBX	502.252	318.623	493.894	532.282
BCL11A	179.111	107.168	216.157	1			BCL11A	27.7938	626.349	248.559	465.936
BCL11B	3.54678	24.5267	1.97872	1			BCL11B	1	183.282	10.3912	395.523
BCL3	769.816	152.476	93.2084	34.3321			BCL3	33.0117	23.5736	53.6942	27.7618
BCL6	279.948	406.124	53.8085	23.7563			BCL6	46.2637	119.148	174.3	132.519
BCL6B	17.5747	16.6412	4.9934	5.65395			BCL6B	8.3604	1.54537	2.83046	10.5626
BCLAF1	1209.81	1371.75	1483.68	1800.09			BCLAF1	2256.86	1929.02	2289.37	1559.05
BDP1	12.3034	18.1422	18.9751	9.76597			BDP1	1	14.1311	13.4452	25.2215
BEX1	1691.29	981.477	1913.14	643.641			BEX1	1434.42	3826.1	2561.38	7135.49
BHLHB2	1233.09	1068.6	113.865	1			BHLHB2	11.836	309.376	267.034	912.079
BHLHB3	144.602	186.698	1.73297	1			BHLHB3	19.1558	1	1	7.42384
BHLHB4	1	1	1	1			BHLHB4	1	8.74521	1	14.7526
BLZF1	1905.51	2388.72	1728.26	2119.12			BLZF1	1372.01	1475.62	958.289	1314.6
BMI1	1221.47	1284.14	1138.03	1035.85			BMI1	2423.05	1535.86	1758.07	1068
BNC1	7.49895	21.3933	1	1			BNC1	2.84503	1.06124	5.94115	1
BNC2	235.286	125.29	73.7089	6.90867			BNC2	8.11135	1	169.823	37.7122
BOLA1	30.0282	16.2555	16.7581	21.2169			BOLA1	7.11423	17.9319	23.0283	14.7125
BOLA3	1185.21	1850.06	1030.96	1241.39			BOLA3	1730.77	962.686	1538.38	889.111
BPNT1	37.1283	33.8994	15.4112	23.3337			BPNT1	13.446	9.70141	39.1065	10.3328
BRD2	2816.99	1947.01	2819.69	3244.47			BRD2	3167.94	2818.79	3855.52	2788.56
BRD7	743.774	595.844	1067.74	1005			BRD7	1265.27	1150.01	1317.23	1141.35
BRD8	402.433	300.017	617.981	302.523			BRD8	280.097	270.13	393.526	357.966
BRD9	956.294	763.573	903.111	922.61			BRD9	1105.36	1141.34	994.034	662.711
BRPF1	751.94	633.09	748.411	1006.79			BRPF1	1013.42	776.907	897.53	739.744
BRWD1	101.01	109.26	223.2	138.327			BRWD1	110.552	485.475	173.397	633.661
BSX	1.12175	1.78798	3.74273	1			BSX	1	1	1	4.15433
BTAF1	610.38	744.847	1227.29	1038.56			BTAF1	1070.22	1022.6	1380.12	1119.31
BTF3	3976.74	5056.97	4584.35	4474.83			BTF3	6764.74	5660.93	5948.15	4702.16
BTG2	603.164	323.691	222.57	182.055			BTG2	112.735	670.754	348.078	910.124
BUD31	1720.48	1397.12	1275.76	1464.66			BUD31	2051.34	1564.86	1551.42	1090.38
BZW1	139.844	110.201	140.811	219.873			BZW1	161.294	78.8347	148.309	42.4495
BZW2	1366.59	1239.58	2297.89	2141.31			BZW2	3488.11	1958.37	3016.17	1589.06
C10orf140	239.313	189.857	1492.84	1854.21			C10orf140	1629.82	1957.76	1360.82	603.541
C11orf9	24.4722	1.22356	57.8894	34.6346			C11orf9	15.2015	1	45.3286	8.53089
C12orf28	2.54152	1	2.08408	6.68308			C12orf28	2.83782	3.17816	2.05682	11.2639
C14orf106	664.634	897.716	1487.56	852.871			C14orf106	1554.92	594.151	1517.5	347.221
C14orf43	118.315	121.707	107.557	90.3417			C14orf43	219.597	96.4509	147.244	83.5885
C17orf49	979.021	596.032	486.6	608.287			C17orf49	928.011	783.947	590.674	1032.19
C1orf25	134.07	72.4916	120.313	138.061			C1orf25	140.864	81.8221	145.995	74.1474
C20orf194	41.7344	30.4658	47.0949	34.1589			C20orf194	31.4627	137.539	41.0875	64.2617
C5orf41	86.7634	103.166	86.922	48.6601			C5orf41	27.6365	139.828	73.8525	153.579
CALCOCO1	79.9282	34.2505	15.6957	14.7541			CALCOCO1	3.98377	30.8894	25.5127	137.929
CAMTA1	65.8257	89.1371	90.1927	97.5254			CAMTA1	98.6389	438.665	156.994	1146.85
CAMTA2	8.71229	1	1.05355	1			CAMTA2	1	1	1	1
CARHSP1	1990.69	1669.28	1672.81	2030.88			CARHSP1	2659.2	2043.73	2996.93	1160.05
CART1	1	1	1	26.5279			CART1	5.46266	2.89223	15.3802	1
CASP8AP2	1.20936	9.52394	14.3176	33.7963			CASP8AP2	17.8843	36.4799	24.0514	1
CASZ1	32.6248	2.80316	19.0456	57.6706			CASZ1	56.6926	24.0384	15.5921	16.4729
CBFA2T2	32.759	19.0863	41.7913	19.303			CBFA2T2	15.0808	113.719	74.9817	186.199
CBFB	529.37	635.035	671.704	475.565			CBFB	515.876	322.214	656.624	405.888
CBLL1	234.946	217.147	314.305	331.185			CBLL1	309.901	249.746	439.866	237.689
CBX1	251.88	81.4656	450.424	404.06			CBX1	1131.28	720.96	880.516	949.198
CBX2	154.792	80.1183	694.967	494.152			CBX2	797.318	460.778	720.731	201.84
CBX3	79.9693	74.6273	55.6254	82.4757			CBX3	49.0008	42.6443	51.8076	45.6982
CBX4	252.513	310.711	487.283	352.936			CBX4	289.058	328.165	281.758	366.517
CBX5	996.171	1159.09	1788.61	2090.91			CBX5	1722.2	1431.17	1818.21	939.088
CBX6	2217.34	1091.2	539.88	591.125			CBX6	637.788	1124.94	744.497	1416.82
CBX7	31.14	20.5085	18.7715	8.56613			CBX7	14.6339	16.9077	18.0042	47.5071
CBX8	7.31441	12.1781	25.0453	31.2665			CBX8	25.3436	29.8409	23.4848	47.4142
CCDC71	26.3889	13.824	33.343	27.0193			CCDC71	29.5896	8.0309	31.6297	18.721
CCDC79	1	1	1.15764	1.28775			CCDC79	1	1	1	1
CCNH	558.324	428.449	273.368	221.313			CCNH	406.702	472.2	296.792	467.437
CCRN4L	168.459	96.7551	48.2587	80.007			CCRN4L	78.0314	61.8191	146.064	62.8171
CD36	1	1	1	5.32414			CD36	1	1	1	1
CD3EAP	32.3519	36.3744	29.3505	32.0818			CD3EAP	42.8229	1.62565	36.2731	5.8165
CDC5L	746.457	707.962	783.528	914.875			CDC5L	1388.03	637.727	1231.77	619.162
CDK7	852.98	622.407	734.138	597.592			CDK7	775.592	608.042	860.246	435.879
CDK9	320.722	223.572	291.641	215.054			CDK9	271.803	309.359	269.957	340.472
CDX1	1	2.73196	1	11.3981			CDX1	2.66167	10.4807	12.5983	12.2012
CDX2	1	1	1	1			CDX2	1.26761	8.14551	1	1
CDX4	1	1	1	1			CDX4	1	1	1	1
CEBPA	2.75202	9.18707	11.8593	21.1177			CEBPA	6.32175	14.2836	16.7672	17.9292
CEBPB	778.288	440.606	384.107	294.33			CEBPB	590.862	194.798	483.716	477.03
CEBPE	2.61824	1	1	1			CEBPE	1	1	8.78426	1
CEBPG	591.691	733.462	1491.73	1219.43			CEBPG	1602.2	2566.41	1618.04	1539.77
CEBPZ	1376.95	1366.32	1749.38	1598.3			CEBPZ	1817.16	1197.4	1988.1	1515.52
CENPB	1209	1184.13	825.273	421.233			CENPB	1038.93	1440.61	1149.27	1430.95
CENPT	89.8257	81.3321	82.1821	101.702			CENPT	59.4879	114.53	121.805	566.331
CHAF1A	92.0885	136.112	254.057	236.472			CHAF1A	308.562	53.5154	245.175	51.9001
CHAF1B	315.622	307.43	529.398	523.739			CHAF1B	760.177	142.725	542.692	140.23
CHD1	520.17	721.19	1268.67	2192.31			CHD1	1923.77	659.009	2328.28	697.87
CHD2	59.4662	28.5287	48.2216	22.5029			CHD2	11.5735	21.5827	23.9427	0.845097
CHD4	762.054	520.525	906.362	1085.46			CHD4	935.365	1097.86	955.87	817.508
CHD5	20.8896	18.5572	1.7826	1			CHD5	15.503	66.7831	6.41039	732.686
CHD6	199.465	242.263	216.273	218.231			CHD6	358.479	366.949	284.771	510.055
CHD7	277.444	388.433	2276.71	1863.13			CHD7	2020.93	1369.67	2747.85	1380.04
CHD8	830.182	675.031	814.875	878.512			CHD8	599.613	939.696	658.279	1014
CHD9	1014.96	1440.72	1247.1	1135.24			CHD9	1287.79	2753.48	1655.29	2911.31
CHRAC1	54.9743	66.2333	78.0001	122.164			CHRAC1	122.229	69.1695	116.281	23.0653
CHURC1	679.624	676.734	1400.63	381.336			CHURC1	381.586	433.898	1625.71	2292.4
CHX10	1	15.7999	203.943	108.084			CHX10	2.16721	3086.46	117.724	3726.05
CIC	308.521	204.351	136.97	215.368			CIC	110.125	266.634	145.113	285.227
CITED2	1158.36	335.416	434.803	837.25			CITED2	708.798	1154.84	518.544	892.507
CITED4	47.6085	50.1117	46.4951	49.4736			CITED4	18.1853	11.218	68.1264	39.759
CIZ1	12.6198	14.7997	19.4526	19.6638			CIZ1	11.187	11.0499	14.0112	16.5548
CLOCK	31.2132	88.2596	31.4832	57.1349			CLOCK	23.3153	24.6891	43.8453	34.5721
CNBP	1190.18	1167.35	1536.01	1735.05			CNBP	1958.87	1162.14	2044.64	1019.66
CNOT2	733.729	638.617	851.199	678.397			CNOT2	827.706	624.243	805.867	895.755
CNOT3	21.4023	5.68555	10.3641	13.5175			CNOT3	0.577674	10.4773	6.62192	37.2583
CNOT7	504.252	745.55	1156.11	1210.58			CNOT7	1232.26	740.318	1161.12	567.68
CNOT8	459.979	456.062	655.685	511.19			CNOT8	691.334	776.237	708.273	676.711
COPS2	380.381	418.118	406.672	366.423			COPS2	347.202	271.795	433.213	169.456
COPS3	1822.59	1565.9	2469.99	2407.49			COPS3	3336.51	2315.31	2833.19	1832.53
COPS4	1120.45	1072.1	1050.78	927.693			COPS4	1176.21	1219.49	1396.77	1134.1
CPSF4	862.893	779.47	1163.89	975.57			CPSF4	1790.94	1128.23	1384.82	1028.62
CPSF4L	1.87845	1.5901	16.5486	18.2361			CPSF4L	3.28483	9.64934	8.18174	1
CPXCR1	1	1	1	4.08078			CPXCR1	10.2327	3.94997	1.65005	6.86157
CRAMP1L	138.715	118.247	157.632	140.596			CRAMP1L	113.604	126.839	205.497	174.753
CREB1	1272.37	1268.95	1592.64	1618.54			CREB1	1192.43	1722.43	1020.46	1374.3
CREB3	52.5479	33.5258	23.8495	33.0761			CREB3	36.6777	5.13645	11.4732	69.6697
CREB3L1	9.45256	5.99906	1	1			CREB3L1	1	6.50406	3.62121	1
CREB3L2	986.549	698.265	507.883	853.414			CREB3L2	1037.61	380.605	1014.21	305.2
CREB3L3	1	1	1	1			CREB3L3	1	1	1	1
CREB3L4	20.2381	11.8587	1.75754	25.436			CREB3L4	9.86182	1	5.37218	5.01107
CREB5	199.09	205.96	52.8264	164.556			CREB5	84.2591	99.3185	136.186	74.2044
CREBL1	27.9237	23.7902	12.0095	17.7764			CREBL1	7.22202	1	1	56.2136
CREBL2	85.597	88.1715	17.8464	33.8422			CREBL2	43.787	32.8402	27.2523	27.2821
CREBZF	52.255	187.745	275.837	148.987			CREBZF	206.273	172.17	194.276	264.442
CREG1	212.215	201.506	122.193	117.386			CREG1	162.805	102.418	194.966	168.999
CREM	97.9787	148.69	51.321	121.463			CREM	44.5532	63.3414	98.1332	28.187
CRSP6	37.1172	26.5932	30.6328	37.1718			CRSP6	52.4152	39.2182	60.0326	28.0632
CRSP9	263.641	261.989	176.238	176.119			CRSP9	233.062	160.361	310.739	169.921
CRX	2.64376	13.6924	6.43877	1			CRX	1	1	1	4.82922
CSDA	3766.22	3446.14	2558.49	3041.11			CSDA	2822.07	610.491	4017.22	1069.66
CSDC2	425.337	189.283	32.7375	21.2201			CSDC2	6.88904	98.2817	69.2834	694.467
CSDE1	126.407	64.113	140	119.043			CSDE1	66.4562	45.7742	56.6248	48.7476
CTBP1	440.542	279.859	250.111	318.668			CTBP1	262.933	292.22	279.973	354.169
CTBP2	30.9479	46.21	46.0786	37.9525			CTBP2	40.2119	13.8038	46.0204	25.2057
CTCF	160.684	106.031	320.56	203.096			CTCF	320.633	272.945	260.594	233.098
CTCFL	1	1	51.335	1			CTCFL	1	1	11.2871	1.19033
CUL1	961.945	922.659	918.814	817.933			CUL1	1217.04	778.349	1067.83	813.449
CUL2	1145.06	1111.17	1161.19	902.271			CUL2	1582.9	1036.47	1398.93	1167.37
CUL3	1	15.3256	48.9936	50.9963			CUL3	48.5367	123.978	29.2374	87.7569
CUL4A	800.034	708.447	695.776	682.929			CUL4A	1124.12	465.716	1039.87	581.571
CUL4B	300.71	156.936	186.177	120.902			CUL4B	91.4723	166.96	150.229	119.997
CUL5	605.175	940.415	958.226	1081.22			CUL5	1720.71	1534.2	1352.21	1086.9
CUTL1	387.94	431.76	493.916	385.609			CUTL1	442.517	456.489	550.199	409.066
CUX1	2.55323	4.93876	1	1			CUX1	1	8.13482	4.61265	1
CUX2	1	1	84.6644	46.793			CUX2	96.5882	724.505	285.603	824.622
CXXC1	1002.68	926.213	898.567	836.11			CXXC1	927.867	1318.38	1358.31	1245.69
CXXC4	50.6054	50.9351	827.182	287.12			CXXC4	46.5328	582.04	388.42	1056.12
CXXC5	3189.29	1657.65	624.682	715.343			CXXC5	457.416	1117.03	855.058	3105.42
CXXC6	16.6026	25.808	200.209	220.091			CXXC6	230.728	171.402	198.462	75.1051
DACH1	381.825	291.811	95.8869	354.784			DACH1	33.2308	1095.45	913.388	1479.26
DACH2	2.93343	1	7.16226	1			DACH2	1.01761	49.0811	32.1542	489.443
DBP	8.63955	27.0026	11.9611	14.0321			DBP	2.59083	12.415	31.2472	21.749
DBX1	1	1	1	1			DBX1	1	1	30.2552	1
DBX2	1	1.28236	1	1			DBX2	1	1	88.7697	17.1003
DDIT3	92.9888	72.0384	47.0901	66.1963			DDIT3	72.7213	113.229	82.0396	135.875
DEAF1	37.9969	31.5786	44.4344	48.2635			DEAF1	46.3683	58.4664	53.5844	175.268
DEK	2372.55	3319.25	4462	4915.3			DEK	6896.3	3623.23	6768.25	2082
DEPDC1	124.308	271.067	371.453	240.752			DEPDC1	432.667	90.4134	229.049	36.1239
DEPDC1B	249.19	346.248	828.64	647.388			DEPDC1B	1152.01	453.483	1051.01	171.792
DEPDC4	4.97073	0.898868	12.8078	5.71259			DEPDC4	16.639	5.12641	10.914	4.06764
DEPDC5	21.7809	19.2565	33.7132	19.285			DEPDC5	18.2388	18.4128	18.8446	19.1985
DEPDC6	20.4313	1	32.9281	1			DEPDC6	4.83582	6.94296	21.4958	51.0023
DEPDC7	40.5186	25.055	29.0599	20.9484			DEPDC7	32.5731	15.6889	29.096	33.9821
DHX34	52.5407	29.8436	25.9455	46.9702			DHX34	45.7653	40.9714	62.9561	36.9785
DHX57	10.8892	2.304	24.7844	13.0406			DHX57	1	7.80733	7.73493	12.0715
DLX1	16.1322	119.406	14.0878	13.7023			DLX1	1.7676	10.1989	67.5364	64.3343
DLX2	17.6959	25.63	4.66136	1			DLX2	9.65369	8.04454	1.684	7.77208
DLX3	6.45677	31.7998	12.2625	1.37546			DLX3	12.6911	1	1	16.0646
DLX4	4.25957	1	1	1			DLX4	1.37626	8.81864	3.75689	1
DLX5	1	61.8934	2.50121	1			DLX5	1	1	4.65757	6.8511
DLX6	1	1	1	1			DLX6	1	1	1	1
DMAP1	692.647	434.647	515.345	434.638			DMAP1	597.741	717.635	507.915	629.889
DMBX1	7.76505	1	1	5.71543			DMBX1	1	1	1	1
DMC1	1203.72	1477.36	1230.92	2135.33			DMC1	1140.61	1282.46	735.384	1910.64
DMRT1	30.8993	13.4177	3.15335	1			DMRT1	18.2107	12.8895	1.87413	1
DMRT2	2.01439	1	1	6.77018			DMRT2	1	1	3.27861	18.6803
DMRT3	1	1	1	1			DMRT3	1	1	1	1
DMRTA1	39.0869	22.1532	12.6379	4.56001			DMRTA1	2.73374	21.5389	25.057	9.82867
DMRTA2	274.551	63.7695	4.47174	3.02535			DMRTA2	6.27215	23.2807	10.5839	5.49305
DMRTB1	0.796461	10.0207	1	1			DMRTB1	2.24951	1	1	1
DMRTC2	1	0.687469	1	1			DMRTC2	1	1	1	1
DMTF1	816.404	775.239	803.442	723.502			DMTF1	1039.09	752.56	1119.24	848.682
DNAJC1	299.482	143.3	151.869	276.124			DNAJC1	450.983	141.43	140.234	45.7875
DNAJC2	107.649	123.168	23.4877	105.274			DNAJC2	142.104	68.1041	72.8293	18.1914
DNAJC21	55.7428	75.566	51.5989	70.0775			DNAJC21	108.22	57.9649	66.5677	33.3028
DOT1L	8.12634	16.0711	11.6446	22.3495			DOT1L	21.357	8.22119	11.5353	13.4844
DPF1	10.4315	23.0312	33.0943	29.6823			DPF1	11.6015	33.4831	27.3478	134.867
DPF2	994.364	579.602	1109.64	956.491			DPF2	1090.15	914.945	939.937	1011.79
DPF3	266.851	148.826	11.1491	0.725732			DPF3	10.6268	11.8693	4.31045	180.642
DPRX	1	9.11469	1	1			DPRX	1	1	1	1
DR1	474.712	704.444	644.212	574.041			DR1	1003.21	1038.41	942.438	736.807
DRAP1	4330.06	3481.9	2126.84	2952.49			DRAP1	1880.76	2327.83	2301.97	3239.08
DRGX	1.25271	29.5273	1	7.49223			DRGX	1	18.2017	1	1
DSP	28.4985	16.1784	1	1			DSP	7.77154	6.65736	1	12.3226
DUS3L	140.967	78.571	175.446	186.505			DUS3L	254.341	86.6784	199.022	119.61
DUSP12	1013.22	1038.35	1433.06	1288.53			DUSP12	1867.4	1523.97	2033.21	1753.25
DUXA	1	2.93079	1.90126	1			DUXA	1	1	1	6.22937
DVL1	2.79909	1	1	4.67355			DVL1	4.22712	1	5.41661	10.2002
DVL2	246.219	181.667	250.254	267.502			DVL2	275.453	170.555	247.648	206.029
DVL3	453.609	608.94	468.875	396.825			DVL3	402.821	480.293	551.769	1086.82
DZIP1	43.9155	18.5185	31.349	44.4592			DZIP1	29.1597	13.3491	12.3739	26.2778
DZIP1L	50.3951	23.18	50.1672	20.1554			DZIP1L	39.639	15.2176	24.6605	65.5604
E2F1	38.9675	65.4617	33.0055	72.0902			E2F1	23.0889	42.018	35.7051	23.3367
E2F2	209.864	301.038	1063.52	834.124			E2F2	1113.38	1122.9	1099.01	214.572
E2F3	883.775	1094.64	1632.57	1569.96			E2F3	1792.96	994.14	2035.26	887.656
E2F4	345.145	450.685	401.095	413.513			E2F4	595.546	355.51	614.768	441.43
E2F5	829.779	1173.02	1933.5	1831.37			E2F5	2313.41	1750.4	1929.95	2145.16
E2F6	154.798	143.917	199.905	211.475			E2F6	394.344	290.846	354.714	205.231
E2F7	432.682	594.721	593.005	467.084			E2F7	836.265	181.07	872.191	162.766
E2F8	17.1307	3.32393	10.3745	10.0992			E2F8	1	1	20.6515	1
E4F1	522.907	420.077	581.694	441.125			E4F1	737.816	805.067	737.294	660.504
EBF1	19.1334	1	145.793	145.626			EBF1	285.498	1199.19	197.542	974.618
EBF3	1	1	80.504	79.987			EBF3	1	2422.46	475.416	3101.72
EBF4	14.1784	2.84388	26.2979	22.6767			EBF4	1	20.8357	16.7481	98.4259
EDF1	1882.31	1498.37	1428.51	1486.63			EDF1	2146.09	2115.69	1993.88	1925.14
EEA1	33.3006	45.9904	35.8911	36.3786			EEA1	49.4055	39.9556	58.6809	40.6684
EEF1A1	15056.8	17945.8	20839.8	20172.9			EEF1A1	23321.1	30419.2	23067.4	25174
EEF1A2	526.416	1669.98	1241.66	246.489			EEF1A2	48.0014	3628.28	677.377	4227.22
EEF1B2	2381.57	2658.75	2671.87	2486.28			EEF1B2	3418.09	2415.7	3292.7	2184.82
EEF1D	745.807	463.623	453.607	577.576			EEF1D	550.678	414.578	438.054	351.644
EEF1E1	604.898	974.901	612.029	948.753			EEF1E1	1229.24	502.176	989.571	756.421
EEF1G	6891.47	3283.78	4648.45	2865.34			EEF1G	2872.06	2690.39	3345.91	4976.94
EGR1	3969.51	3779.25	1196.78	443.499			EGR1	399.275	308.403	1046.35	766.383
EGR2	751.799	167.135	26.3707	94.4138			EGR2	156.618	23.759	131.837	26.7139
EGR3	45.1543	18.3955	2.15268	3.31985			EGR3	1	6.87613	18.5573	24.8752
EGR4	14.6087	1	10.3501	9.69791			EGR4	1	1	1	1
EHF	1	6.70165	1	1.2204			EHF	1	1	1	1
EIF3K	2309.82	1881.96	1599.46	1489.44			EIF3K	1912.58	2267.12	2211.38	1358.06
ELF1	410.416	193.851	227.924	158.87			ELF1	222.877	189.728	217.316	142.75
ELF2	127.002	122.784	218.126	164.87			ELF2	216.071	353.368	289.045	285.918
ELF3	14.1307	7.8598	29.6721	24.4091			ELF3	25.8779	42.9862	24.6539	26.0455
ELF4	143.086	117.735	24.9162	60.568			ELF4	2.00725	1	35.219	1
ELF5	1	1	1	1			ELF5	1.93278	1	1	1
ELK1	610.772	323.051	227.407	194.155			ELK1	189.032	175.39	194.325	229.879
ELK3	39.6726	102.863	19.3528	41.6092			ELK3	36.3203	3.08908	36.3474	9.16961
ELK4	11.4368	8.55231	2.0444	3.5819			ELK4	6.79992	4.15851	14.716	2.74332
EMX1	32.2369	0.782038	1	1			EMX1	1	10.4712	3.55929	5.41583
EMX2	762.592	310.652	11.415	4.28619			EMX2	2.30875	23.7046	2.71214	8.37454
EN1	3.22087	2.18832	137.6	1			EN1	6.31075	8.92386	51.216	19.078
EN2	11.2571	1	0.728013	344.649			EN2	396.464	153.884	1	1
EOMES	71.5396	45.9932	1	2.838			EOMES	1	1	1	1
EP400	321.056	403.021	470.669	709.011			EP400	751.657	526.971	546.692	408.682
EPAS1	30.8458	74.2431	23.4656	13.5336			EPAS1	67.3889	1	30.2911	11.8575
ERF	181.061	50.0271	83.2174	90.0607			ERF	79.7342	54.5419	51.1689	119.613
ERG	1	7.76812	1	1			ERG	1	1	1	1
ESR1	1	8.99652	1	3.05838			ESR1	16.9489	1	1	7.66061
ESR2	1	10.0469	1	1			ESR2	7.80365	1	1	1
ESRRA	60.0157	80.5034	38.8566	46.7522			ESRRA	51.6717	41.8924	41.4763	59.3
ESRRB	1	1	2.31822	1			ESRRB	3.46802	1	1	1
ESRRG	20.9278	28.246	9.38398	20.4609			ESRRG	24.7119	89.7751	63.0106	318.261
ESX1	1	1	1.28356	1			ESX1	1	1	1	1
ETS1	783.333	842.57	522.425	2005.56			ETS1	990.56	206.692	1269.65	207.74
ETS2	207.108	113.626	22.8895	24.4759			ETS2	91.122	52.0588	47.4293	59.7838
ETV1	3.82499	14.7463	45.8877	6.0666			ETV1	8.57926	12.1676	1.95748	32.7878
ETV2	14.1017	12.0009	9.34063	14.7617			ETV2	5.82215	1.00558	16.8293	5.72523
ETV3	19.0419	14.2646	15.1474	14.2873			ETV3	9.56119	6.39306	13.303	18.3686
ETV3L	1	1	1.48332	1			ETV3L	1	1	1	1
ETV4	35.5691	54.3764	217.303	143.378			ETV4	243.417	61.0453	85.895	22.9513
ETV5	523.615	976.792	525.48	239.752			ETV5	640.636	386.696	252.139	219.535
ETV6	578.604	477.077	746.029	548.085			ETV6	586.454	243.628	580.631	419.901
ETV7	1.21188	4.93415	1	3.49015			ETV7	20.5126	1	3.46135	22.9833
EVI1	38.9414	5.33993	1	14.1074			EVI1	3.18961	2.08901	20.9258	1
EVX1	26.643	6.71216	1.4996	1			EVX1	1	1	1	1
EVX2	1	16.2257	1	1			EVX2	1	1	1	0.695715
EWSR1	1493.17	1946.95	3230.24	2794.97			EWSR1	3351.61	3206.56	3086.11	2638.08
EXOC2	184.988	313.129	263.98	241.54			EXOC2	181.383	315.91	247.562	397.173
EYA1	1	2.07571	2.11016	4.60936			EYA1	96.7415	25.6781	18.0908	11.9728
EYA2	9.62182	2.18061	1	1			EYA2	1	7.89405	17.6922	57.7123
EYA4	18.5015	35.5762	1.04501	1			EYA4	14.3202	1	1	1
EZH1	11.1962	15.1754	18.5145	5.41856			EZH1	11.3816	7.06721	4.71938	1
EZH2	203.722	253.105	740.238	533.138			EZH2	616.601	299.886	634.825	222.084
FAM170A	1	1	1	1			FAM170A	1	1	1	9.83537
FAM171B	11.0719	110.592	5.52931	2.0313			FAM171B	1	18.8827	17.471	15.3818
FAM44A	17.6297	36.0046	22.2939	30.656			FAM44A	3.72283	14.7851	13.9375	1
FARSA	143.981	188.257	104.869	110.102			FARSA	124.996	66.9397	114.361	161.497
FARSB	1	14.062	1	8.4314			FARSB	1	12.2581	1	1
FBN1	45.4008	47.6469	12.8881	19.9396			FBN1	12.5057	0.93002	3.10023	18.7182
FBXO41	2.8193	11.2478	7.37523	9.33346			FBXO41	2.8333	22.0773	4.51459	9.31847
FERD3L	1	1	1	1			FERD3L	1	1	1	1
FEV	2.27109	1	3.20744	5.6017			FEV	3.84079	17.1065	1	18.8161
FEZF1	1	5.14997	1	1			FEZF1	3.33966	1.28295	3.77323	7.64114
FEZF2	169.436	44.9415	4.90844	1			FEZF2	1	1	1	20.5839
FGD1	209.041	114.62	440.989	259.295			FGD1	299.002	278.011	358.963	328.966
FIGLA	1	1.97409	1	1			FIGLA	1	1	1	1
FIZ1	131.133	118.139	150.931	125.45			FIZ1	154.16	178.938	160.702	241.68
FLI1	32.1866	13.125	177.167	501.002			FLI1	924.22	1	270.774	14.6715
FMNL2	476.914	1233.44	655.999	410.871			FMNL2	705.817	485.127	618.872	612.11
FOS	605.57	3343	197.82	62.6649			FOS	56.6419	256.479	2715.03	1297.9
FOSB	28.6529	2053.45	7.05602	23.1477			FOSB	15.8541	1	290.454	1
FOSL1	93.813	171.122	14.2454	28.0081			FOSL1	19.7309	2.4987	12.2318	6.85466
FOSL2	135.224	52.2612	16.3332	15.2095			FOSL2	9.57282	1	24.8468	28.632
FOXA1	1	13.6935	1	0.977812			FOXA1	1	1	1	1
FOXA2	1	1	1	1			FOXA2	1	1	1	4.77896
FOXA3	1	1	1.324	1			FOXA3	1	1	1	1
FOXB1	1	1	1	1			FOXB1	1	1	1	14.1831
FOXB2	1	4.33838	1	2.11883			FOXB2	1	1	1	1
FOXC1	526.94	70.1343	57.5295	57.2364			FOXC1	47.7587	24.5685	355.845	55.8452
FOXC2	84.9783	16.3063	20.1323	0.538823			FOXC2	1	41.2954	18.766	46.5722
FOXD2	9.12199	5.27167	1	14.9837			FOXD2	1	14.6261	1	1
FOXD3	1	1	1	3.15726			FOXD3	1	11.6782	1	1
FOXD4	24.4893	44.4243	5.00069	19.1768			FOXD4	32.82	122.191	13.6801	55.905
FOXD4L1	17.9554	16.2543	2.03799	22.4537			FOXD4L1	26.4194	120.663	23.6543	68.093
FOXD4L3	1	14.2132	1	1			FOXD4L3	1	1	1	1
FOXD4L5	1	4.54069	1	1			FOXD4L5	1	1	1	1
FOXD4L6	1	7.59898	1	1			FOXD4L6	1	1	5.01757	1
FOXE1	1	1.48358	1	1			FOXE1	1	7.22552	1	1
FOXE3	1	1	1	1.36236			FOXE3	12.2938	1	1	1
FOXF1	1	9.95323	1	1			FOXF1	1	1	0.993296	1
FOXF2	10.4523	1.23774	1	1			FOXF2	1	1	1	1
FOXG1	547.118	1020.57	1	14.3899			FOXG1	1	4.80463	1	8.81493
FOXH1	20.7906	15.4043	14.7569	17.9468			FOXH1	2.18748	21.0833	16.7394	9.10088
FOXI1	1	3.10802	1	1			FOXI1	1	11.8555	1	1
FOXI2	1.36235	1	0.550671	1.44751			FOXI2	1	1	5.45362	4.21502
FOXJ1	12.6471	13.4859	79.3825	32.1966			FOXJ1	7.51256	51.5944	49.6053	138.233
FOXJ2	616.887	506.228	526.446	341.863			FOXJ2	446.783	435.313	617.654	687.519
FOXJ3	1022.58	1471.66	1061.93	905.655			FOXJ3	1057.69	1494.57	1246.05	1697.7
FOXK1	270.211	138.907	223.772	236.614			FOXK1	226.879	229.242	153.023	157.779
FOXK2	9.77805	15.731	12.0371	20.4676			FOXK2	11.6133	9.78957	17.8696	31.4675
FOXL1	6.99662	1	10.4679	31.0358			FOXL1	1.33545	1	2.07649	10.4247
FOXL2	1	0.63812	1	8.28765			FOXL2	2.81374	1	4.17989	1
FOXM1	303.866	328.276	391.623	399.779			FOXM1	375.702	132.274	363.66	146.362
FOXN1	2.87572	7.83277	1	1			FOXN1	1	1	1	2.60468
FOXN2	299.451	530.135	637.797	846.007			FOXN2	1630.88	1306.24	1223.03	1378.3
FOXN3	4.30769	9.90792	25.7623	1			FOXN3	1	66.554	50.8688	5.61444
FOXN4	1	1.97025	114.958	20.2595			FOXN4	1	531.165	114.464	204.522
FOXO1	134.836	78.8566	224.055	361.334			FOXO1	397.294	122.379	179.128	48.6251
FOXO3	680.047	364.926	296.932	242.551			FOXO3	205.117	316.942	244.474	595.489
FOXO4	118.088	49.6978	101.406	90.7431			FOXO4	99.826	152.139	124.994	177.286
FOXO6	9.82454	9.53556	12.3985	3.67099			FOXO6	8.76182	16.6519	12.0446	34.9499
FOXP1	21.1151	12.6055	40.6661	11.6786			FOXP1	23.667	11.614	41.281	18.2165
FOXP2	2.33934	1	0.60598	81.9594			FOXP2	10.9582	75.1703	7.03353	13.3534
FOXP3	7.1851	1.88375	19.1276	3.50825			FOXP3	11.6874	10.2471	1	1
FOXP4	7.33059	8.47195	36.294	27.0896			FOXP4	25.2245	79.1944	51.0146	1
FOXQ1	1	41.0208	1	1			FOXQ1	5.243	1	1	1
FOXR1	4.37491	8.11268	1.21148	1			FOXR1	6.76892	2.08153	1	1
FOXR2	1	1	6.48117	1			FOXR2	2.59659	1	1	1
FOXS1	45.175	27.6279	14.1125	1			FOXS1	1	1	6.18979	1
GABPA	130.341	137.069	184.085	120.86			GABPA	243.515	127.767	206.439	119.962
GABPB1	52.915	39.8044	101.911	120.676			GABPB1	186.732	47.2997	81.9273	13.8253
GATA1	0.927989	6.08811	1	1			GATA1	1	27.6362	1	4.63764
GATA2	7.0326	15.8407	3.26792	1			GATA2	1	8.01502	5.72162	15.5875
GATA3	1	11.4594	1	1			GATA3	0.68547	25.531	8.84183	44.9776
GATA4	4.67504	1	1	1			GATA4	1	1	1	5.6665
GATA5	1	1	1	16.991			GATA5	1	1	0.854754	1
GATA6	25.9824	4.29698	1	1			GATA6	1	1	4.24458	1
GATAD1	136.377	125.442	131.421	117.438			GATAD1	101.215	167.443	113.404	98.2395
GATAD2A	1384.5	1563.89	1396.3	1853.08			GATAD2A	2308.48	762.734	2043.08	1151.73
GATAD2B	50.6624	60.9417	44.9697	59.5188			GATAD2B	30.301	29.5459	48.3864	267.877
GBX1	9.75614	1.12765	7.54198	1			GBX1	1	1	1	1
GBX2	1	2.9741	32.8331	358.316			GBX2	1216.44	178.699	103.279	188.5
GCM1	26.2697	18.3827	1	1.48601			GCM1	8.6022	22.0142	7.66235	18.319
GCM2	1	3.92942	1	4.79242			GCM2	1	33.8181	1	6.29682
GFI1	1	1	1	1			GFI1	1	1	0.817163	11.4856
GFI1B	1	17.0067	8.35056	6.02011			GFI1B	10.0634	17.5057	17.4606	1
GLI1	9.997	1	22.7209	6.69146			GLI1	2.96568	18.1434	34.2483	12.7781
GLI2	71.1248	48.184	189.218	176.403			GLI2	144.274	61.3237	181.138	1.56768
GLI3	142.937	118.704	120.384	107.527			GLI3	137.952	65.6246	147.386	32.4796
GLI4	1	24.2186	3.41416	9.01634			GLI4	7.36994	2.58265	9.79385	29.5873
GLIPR1	849.634	854.034	4.21402	63.9465			GLIPR1	154.019	10.0785	300.505	34.8042
GLIS1	7.37768	1	7.33524	4.51653			GLIS1	1	13.4954	4.40826	12.8376
GLIS2	1	29.6599	7.0936	1			GLIS2	8.2176	1	1	19.1277
GLIS3	162.133	157.343	68.078	47.6385			GLIS3	33.0822	70.3816	79.2509	119.536
GMEB1	84.1301	48.4376	87.4761	91.0309			GMEB1	74.9803	38.6964	54.1335	89.5833
GMEB2	422.211	343.68	519.191	472.7			GMEB2	738.271	451.484	569.748	335.057
GON4L	218.504	130.056	185.422	149.384			GON4L	264.676	333.084	245.963	230.849
GPATCH8	66.2906	112.635	95.965	80.1525			GPATCH8	82.7768	36.9956	74.5571	37.8413
GPR123	1	1	1	1			GPR123	1	1	1	1
GPR155	1	1	1	5.38019			GPR155	1	8.71002	1	16.2127
GRHL1	11.3792	5.759	10.4458	1			GRHL1	1	1.71197	18.6981	17.7572
GRHL2	1	1	1	1			GRHL2	1	1	1	1
GRHL3	7.53033	1.21748	0.680678	3.46918			GRHL3	1	1	2.2087	1
GRLF1	2.49566	1	1.77868	1			GRLF1	1	1	1	1
GRM6	1	1	1	1			GRM6	1	1	1	1
GSC	20.8754	1.65957	1	11.3599			GSC	8.31661	3.36748	1	1
GSC2	1	1	5.17769	1			GSC2	1	1	1	1.48313
GSX1	1	1	1	1			GSX1	3.96024	1	1	1
GSX2	1	1	1	1			GSX2	1	1	1	1
GTF2E2	1331.3	1168.7	1225.23	1202.07			GTF2E2	2007.58	1462.47	1462.69	1163.43
GTF2F1	463.38	296.033	241.919	342.519			GTF2F1	335.683	336.553	418.504	564.587
GTF2F2	4032.88	3423.1	1437.2	1563.82			GTF2F2	1867	1852.15	2214.98	1833.03
GTF2H2	210.091	124.363	181.351	160.859			GTF2H2	150.543	33.1662	139.601	79.2585
GTF2IRD2	29.9994	31.2484	23.6127	11.2023			GTF2IRD2	12.0269	31.2998	23.2057	28.6964
GTF2IRD2B	88.5694	86.2416	83.8314	66.614			GTF2IRD2B	110.382	121.354	116.903	64.6788
GTF3A	2741.04	3386.7	1862.22	2549.91			GTF3A	2942.23	2107.68	2775.62	2124.24
GZF1	9.94811	20.1892	11.019	13.4503			GZF1	26.2902	29.0821	27.8119	14.9529
H1F0	1082.19	968.072	153.815	2617.36			H1F0	349.744	857.196	494.753	611.011
H1FOO	1.39083	1	6.07003	1			H1FOO	6.11581	1	1	1
H1FX	268.457	297.082	629.441	606.295			H1FX	368.661	579.696	510.733	606.042
HAND1	5.46699	1	4.09792	1			HAND1	1	1.23429	1	1
HAND2	3.33603	2.78015	1	1.87287			HAND2	12.3418	9.23702	4.1867	16.3715
HBP1	319.15	176.671	219.812	169.962			HBP1	145.455	242.056	247.296	185.782
HDX	10.1188	26.1709	10.9934	14.8724			HDX	1	1	0.89576	20.5716
HELT	5.70269	1	1	2.97943			HELT	1	14.0177	9.42159	1
HELZ	321.877	551.62	368.7	340.286			HELZ	349.073	683.842	423.832	433.672
HES1	315.757	690.68	816.866	244.145			HES1	278.99	83.7627	209.262	101.532
HES2	8.12566	1	13.07	1			HES2	1	8.79783	1	18.9007
HES3	4.66084	1	0.8483	1.09609			HES3	11.9384	15.7371	2.25312	1
HES4	1389.67	1215.15	2860.51	2009.01			HES4	497.906	6840.18	4882.86	4568.54
HES5	32.0387	134.603	1120.73	191.135			HES5	11.4494	5114.74	5257.45	1241.96
HES6	551.409	526.83	3210.68	1652.53			HES6	1857.06	10897.8	3898.48	9344.87
HES7	1	1	1	1			HES7	1	1	1	1
HESX1	10.5596	1	17.9687	1			HESX1	2.78232	1	13.7393	1
HEY1	727.446	804.764	113.573	29.1369			HEY1	39.2866	113.795	378.702	1605.54
HEY2	88.7724	57.3199	706.542	1			HEY2	1	50.7775	114.761	1472.63
HEYL	69.6819	65.121	31.6233	8.05676			HEYL	9.14879	99.2864	105.242	59.7037
HHEX	19.6234	54.4868	0.855716	36.3804			HHEX	21.095	10.8283	60.6425	1
HIC1	4.48406	6.82161	1.04174	5.55492			HIC1	1	1	1	1
HIC2	152.692	76.9392	800.404	1038.96			HIC2	1267.54	697.207	1041.59	287.274
HIF1A	1132.46	1115.2	941.237	1253.73			HIF1A	1366.99	871.486	1147.14	908.262
HIF3A	5.10389	1.11138	2.45909	2.92374			HIF3A	5.99585	14.8053	3.82455	17.8929
HILS1	1	1	1	1			HILS1	1	1	1	1
HIST1H1A	39.9892	18.2825	32.6881	20.4947			HIST1H1A	46.2468	68.6046	22.948	19.2729
HIST1H1B	27.7985	1.1188	36.2938	10.5614			HIST1H1B	9.12544	18.8309	16.4675	11.6038
HIST1H1C	483.143	243.553	283.128	279.389			HIST1H1C	299.888	272.631	402.28	137.629
HIST1H1D	64.3762	1	9.78294	14.1775			HIST1H1D	10.7052	1	1	3.82374
HIST1H1E	14.2745	1	1	15.4048			HIST1H1E	1	1	1	1
HIST1H1T	1	1	1	1			HIST1H1T	1	1	1	1
HIVEP1	104.814	78.4239	51.7786	99.6358			HIVEP1	105.246	85.3232	107.528	156.427
HIVEP2	104.158	46.9531	45.408	45.8004			HIVEP2	35.9357	38.8871	62.5445	115.87
HIVEP3	9.73639	16.6234	9.91944	16.287			HIVEP3	15.5757	1	9.54216	12.3953
HKR1	57.4618	37.1422	114.266	64.7561			HKR1	47.5474	90.9527	68.404	46.7411
HLA-DQB1	6.13673	19.0881	1	3.36977			HLA-DQB1	8.73399	6.05924	4.99678	1
HLA-DQB2	1	1	1	0.681016			HLA-DQB2	1	1	12.6256	2.15079
HLA-DRB3	730.935	582.117	218.072	384.739			HLA-DRB3	547.286	302	463.546	462.625
HLF	21.6884	9.48885	7.26422	9.12294			HLF	1	5.94227	1	5.42886
HLX	14.1296	1	1.75169	1			HLX	7.48716	8.8158	1	1
HMBOX1	130.702	28.7979	182.11	140.195			HMBOX1	93.1747	146.008	189.112	218.706
HMG20A	155.767	146.102	192.294	166.541			HMG20A	151.965	268.394	182.464	212.836
HMG20B	1472.81	762.75	1008.01	604.54			HMG20B	634.971	1376.54	727.361	1124.46
HMGA1	824.054	978.927	496.713	920.537			HMGA1	543.502	164.011	899.617	437.519
HMGA2	5.30795	14.5065	52.7715	23.6534			HMGA2	28.371	1	25.2187	9.80879
HMGB1	433.931	723.008	624.525	635.886			HMGB1	1078.85	712.131	1113.42	808.607
HMGB2	3075.78	2652.07	6132.48	4513.2			HMGB2	5496.15	3249.68	5182.07	1928.88
HMGB3	351.773	416.073	895.185	365.774			HMGB3	663.15	1049.69	1163.99	1046.24
HMGB4	1	1	1	1			HMGB4	1	1	1	1
HMX1	1	1	1	1			HMX1	1	1	1	1
HMX2	10.3249	1	8.91302	1.78039			HMX2	6.11823	11.1047	1	11.8127
HMX3	1	1	1	1			HMX3	1.84644	1	1	11.0465
HNF1A	1.12888	3.86271	4.00901	6.24874			HNF1A	6.89321	14.8032	2.75649	1
HNF1B	12.1293	1	1	1			HNF1B	1	1	1	9.58864
HNF4A	1	1	1	2.49282			HNF4A	4.19111	3.97142	1	1
HNF4G	1	0.896832	10.0292	5.35831			HNF4G	11.4111	7.9832	1	1
HOMEZ	6.45543	2.67108	12.1269	15.6516			HOMEZ	8.13183	19.5411	29.0779	1
HOPX	1308.61	1417.05	210.471	1			HOPX	1	8.70061	93.9938	463.975
HOXA1	3.59222	1	1	0.526694			HOXA1	2.69727	1	3.51503	1
HOXA10	1.68198	1	1	1.91423			HOXA10	0.715601	1	1	1.74562
HOXA11	1	1	1	1			HOXA11	1	1	1	1
HOXA13	1	7.40144	1	1			HOXA13	1	7.32185	4.53302	4.52554
HOXA2	1	1	591.778	16.8375			HOXA2	17.5291	20.7725	1053.74	872.208
HOXA3	1	4.41102	1	1			HOXA3	1	1	1	1
HOXA4	5.38637	3.59595	13.1405	1			HOXA4	4.82178	8.78489	20.247	30.5318
HOXA5	1	1	87.6577	1			HOXA5	16.9009	11.5785	98.9246	153.806
HOXA6	19.6451	12.4191	16.0598	8.25641			HOXA6	15.9432	18.2149	4.93649	11.0019
HOXA7	1	1	1	1			HOXA7	1	3.27089	3.06052	1
HOXA9	0.545361	1	69.0867	1			HOXA9	8.13949	10.0206	93.3622	83.0792
HOXB1	1	7.43646	1	0.736683			HOXB1	1	12.3074	1	1
HOXB13	1	6.489	8.11585	1			HOXB13	1	3.79416	4.86892	38.5772
HOXB2	873.063	572.066	945.924	31.3131			HOXB2	35.7948	25.1916	1336.69	677.093
HOXB3	6.38509	3.70377	45.3367	1			HOXB3	1	5.81424	27.1421	69.6779
HOXB4	14.3335	33.843	57.2215	1			HOXB4	1	4.27806	64.0647	40.7687
HOXB5	331.475	381.796	2007	26.8056			HOXB5	34.5433	29.6765	1172.72	2554.58
HOXB6	13.5823	8.63422	127.105	11.6049			HOXB6	9.30196	4.78836	53.7586	83.653
HOXB7	1.41578	1	912.224	1			HOXB7	1	1	399.927	1656.55
HOXB8	1	1	1416.3	1			HOXB8	1	1	1129.38	3111.54
HOXB9	1	1	23.1238	1			HOXB9	1	1	5.58934	14.2785
HOXC10	1	1	0.943534	1			HOXC10	1	2.34438	1	1
HOXC11	10.4424	1	1	13.1074			HOXC11	9.54568	1	1	4.84495
HOXC12	1	1	1	1			HOXC12	1	1	1	1
HOXC13	22.457	50.8792	8.50013	18.8467			HOXC13	31.2531	24.0046	40.3809	24.7679
HOXC4	1	1	1	3.06591			HOXC4	2.06458	1	15.925	9.61129
HOXC5	1	10.3117	1	2.69758			HOXC5	1	1	1	9.15218
HOXC6	16.3799	9.59508	23.2438	8.96104			HOXC6	28.3697	30.0269	130.202	11.2603
HOXC8	1	1	1	1			HOXC8	7.44167	1	51.7525	1
HOXC9	1	1	1	3.73964			HOXC9	1	1	10.6383	1
HOXD1	1	1	1	2.76667			HOXD1	1	1	1	1
HOXD10	1	2.45848	8.8343	1			HOXD10	1	7.38073	6.23448	7.33255
HOXD11	7.16518	16.8254	5.74695	2.91978			HOXD11	6.82873	12.603	3.6273	2.14853
HOXD12	1	1	0.927715	1			HOXD12	1	3.86701	1	22.8186
HOXD13	1	1	1	1			HOXD13	1	1	1	1
HOXD3	22.9051	16.8478	42.9088	9.67589			HOXD3	6.30467	16.5298	28.8523	71.9223
HOXD4	23.8372	13.7274	16.3334	0.857999			HOXD4	1	1	21.1166	11.2691
HOXD8	1	1	30.2545	1			HOXD8	2.25034	1	1	18.8671
HOXD9	1	1	2.7508	1			HOXD9	1	12.3392	3.68375	1
HP1BP3	90.6151	64.2628	102.925	61.6249			HP1BP3	82.4479	63.9292	83.955	59.6167
HSF1	2.19551	1	1	10.2387			HSF1	1	1	1	2.21678
HSF2	393.074	328.935	918.117	647.014			HSF2	774.072	969.592	661.65	852.563
HSF4	1	6.67908	1	1			HSF4	1.81138	15.8385	1	11.689
HSF5	1	1	1	1.42684			HSF5	1	1	1	1
ID1	707.779	389.235	166.363	7.8153			ID1	1.22721	45.6962	424.238	168.994
ID2	551.719	934.29	634.689	96.998			ID2	87.6344	1212.33	2098.7	2875.08
ID3	1844.18	1059.95	3869.95	305.276			ID3	287.088	84.5563	2962.87	155.673
ID4	378.466	586.593	212.868	970.218			ID4	932.798	1707.15	1336.46	1526.59
IFI16	996.37	627.675	722.533	137.316			IFI16	248.308	178.049	319.982	588.553
IKZF1	1	3.01594	24.7737	6.64884			IKZF1	1	1.24375	9.25892	1
IKZF2	11.1808	20.255	5.7479	15.8318			IKZF2	7.64639	1.52331	9.44919	8.59119
IKZF3	1	4.57891	10.3768	1			IKZF3	1	1	0.800235	1.48951
IKZF4	51.3567	29.3381	59.819	74.8035			IKZF4	52.8284	51.593	67.6197	97.97
IKZF5	51.0838	55.0588	69.1854	60.4037			IKZF5	86.2236	42.7412	93.0616	61.0247
INF2	45.3384	37.1555	22.5316	58.1469			INF2	37.8143	21.8622	52.7101	1.62904
INSM1	52.026	548.855	306.346	175.519			INSM1	18.759	1275.02	645.963	1989.12
INSM2	1	15.9457	47.1761	27.9461			INSM2	1	505.532	35.199	596.162
IRF1	304.903	61.3309	36.13	18.6711			IRF1	14.54	1	43.8076	3.6821
IRF2	43.3669	48.8442	37.1172	49.4579			IRF2	59.4062	34.449	50.4385	47.1439
IRF3	111.584	110.413	105.028	102.16			IRF3	53.1194	72.0618	116.613	216.915
IRF4	18.1122	3.21698	51.2338	33.6994			IRF4	10.9359	25.0661	29.1946	39.922
IRF5	2.90044	5.61045	4.16309	2.21494			IRF5	1.30608	11.1497	1	10.8658
IRF6	1	7.07854	8.01105	1			IRF6	1	3.47435	4.34151	13.2395
IRF7	121.198	67.8659	46.3893	70.8386			IRF7	74.1348	70.135	50.4854	44.4152
IRF8	20.4646	24.0718	1	10.3883			IRF8	6.42481	23.2198	7.53242	21.9597
IRF9	1394.3	735.145	260.452	168.353			IRF9	136.414	400.875	350.995	632.569
IRX1	93.2499	78.8586	97.309	128.19			IRX1	84.2746	138.507	115.659	255.64
IRX2	69.5727	22.8496	410.159	2254.45			IRX2	3167.55	1685.73	840	467.021
IRX3	738.982	483.882	1893.95	1054.2			IRX3	774.748	2565.14	2599.72	2555.98
IRX4	1.07932	0.722451	1	36.1266			IRX4	1	24.5374	1	17.8995
IRX5	48.3205	28.5389	457.799	341.911			IRX5	233.801	1643.48	1147.69	747.949
IRX6	2.69313	2.58676	3.31235	28.348			IRX6	1	34.5315	8.78756	1
ISL1	2.58022	2.8271	1	4.79771			ISL1	15.6997	33.183	7.26991	75.9619
ISL2	15.0448	1	3.1216	8.80749			ISL2	1	1	1	1
ISX	2.64334	1	1	1			ISX	1	1	1	1
JAZF1	200.766	122.595	170.677	16.6917			JAZF1	65.2973	717.02	237.661	821.056
JDP2	37.6375	34.1227	42.9102	31.2595			JDP2	51.6189	50.0118	53.4033	83.2217
JRKL	62.5367	37.7523	23.0384	41.1807			JRKL	40.2706	28.128	44.3567	2.93016
JUN	2010.01	1434.62	605.394	672.428			JUN	1368.07	1092.94	1244.15	852.867
JUNB	7.02487	2.53883	1	7.94701			JUNB	1	1	1	12.3698
JUND	6488.5	8213.24	5962.51	7436.25			JUND	8762.89	12374.5	9156.49	17977.7
KAT2B	423.457	1135.14	462.93	141.595			KAT2B	84.8646	1681.69	622.965	2407.93
KAT5	32.7749	23.021	35.3424	24.0578			KAT5	23.5799	40.2954	32.6532	41.948
KCMF1	38.127	41.0568	71.6021	57.3441			KCMF1	59.2306	54.656	56.7512	69.0449
KIAA0415	30.6037	12.1767	6.79643	14.3727			KIAA0415	1.67676	7.3133	7.58758	3.05935
KIAA1549	24.8308	29.1744	64.1234	45.4812			KIAA1549	39.9877	85.0105	58.0715	45.4932
KIAA1618	61.1818	82.2648	92.9321	61.0284			KIAA1618	63.2044	123.626	140.537	86.2599
KIAA1683	36.4659	5.90447	19.2091	9.69568			KIAA1683	0.794733	68.0576	13.1047	25.1192
KIAA2018	1	1	22.4749	20.3567			KIAA2018	7.54381	22.5412	1	20.211
KIN	1	1	11.0081	7.90906			KIN	8.1214	14.5255	1	1
KLF1	0.966553	1.62965	9.08285	1			KLF1	1	5.19757	7.25098	6.68799
KLF10	46.5488	15.476	14.6963	11.8067			KLF10	14.1253	1	10.7942	7.48134
KLF11	101.959	48.5842	137.427	91.4298			KLF11	142.09	193.071	126.103	191.589
KLF12	53.3659	31.04	67.5137	72.1042			KLF12	110.863	154.013	59.5961	222.163
KLF13	437.002	340.925	448.124	301.174			KLF13	272.139	581.114	683.595	730.436
KLF14	1	1	1	1			KLF14	1	1	1	1
KLF15	20.8537	21.1799	37.2692	21.4771			KLF15	8.12434	33.9902	28.3664	30.6779
KLF16	1	13.6499	9.3067	2.32249			KLF16	1	1	0.511374	1
KLF17	1	1	1	1			KLF17	1	1	1	2.99583
KLF2	306.808	546.326	56.6901	153.6			KLF2	41.9765	51.6129	86.2519	153.505
KLF3	34.5714	21.9178	37.6342	56.5787			KLF3	67.7088	1	34.0147	6.42814
KLF4	20.9498	78.5694	9.42695	5.76145			KLF4	8.49125	3.34486	39.6687	14.1646
KLF5	165.059	275.043	13.737	6.8063			KLF5	8.88179	28.8749	58.9039	6.17445
KLF6	873.734	879.144	301.82	405.514			KLF6	362.724	618.247	346.208	503.156
KLF7	10.9382	23.1584	18.5631	6.38878			KLF7	11.2616	7.66148	1	18.8153
KLF8	8.0032	5.13077	1	1			KLF8	7.72105	1	1	1.06503
KLF9	724.355	616.173	132.482	2.12343			KLF9	11.262	19.452	203.58	230.958
KNTC1	372.176	472.624	1495.33	1122.42			KNTC1	1681.67	505.571	1354.97	241.682
KRTAP5-1	1	1	3.88385	1			KRTAP5-1	1	1	0.67724	1
KRTAP5-9	1.61302	1	1	1			KRTAP5-9	1	1	1	1
LARP1	260.928	291.138	247.279	288.229			LARP1	313.21	201.478	268.812	244.44
LARP4	465.223	740.537	786.382	789.139			LARP4	720.596	548.022	672.589	432.462
LARP6	439.733	353.228	199.593	183.879			LARP6	250.648	315.921	326.971	307.053
LARP7	923.348	742.174	915.497	837.369			LARP7	1019.07	667.655	989.528	583.446
LASS2	742.982	956.252	553.34	677.888			LASS2	726.11	346.251	624.689	275.997
LASS3	1	1.13657	5.8731	1			LASS3	1	12.4133	1	1
LASS4	19.7891	8.94227	6.27032	12.8287			LASS4	1	1.70733	4.76345	15.2269
LASS5	539.506	246.743	180.913	282.8			LASS5	229.694	238.37	171.509	187.502
LASS6	748.513	586.152	787.475	977.385			LASS6	1028.4	1418.12	1102.83	2219.76
LBX1	0.684407	1	1	1.80323			LBX1	1.00804	1	3.08057	13.129
LBX2	1	1	1.6771	1			LBX2	1	1	1	1
LBXCOR1	1	1	1	5.23715			LBXCOR1	1	68.6979	1	1
LCOR	781.415	992.808	1376.45	1221.44			LCOR	1285.77	2370.88	1627.41	1104.96
LCORL	4.89231	1	28.4845	17.9445			LCORL	22.3437	12.8328	13.9896	4.29914
LEF1	1121.8	219.101	5.98241	222.324			LEF1	735.712	86.2839	173.727	67.0542
LENG9	1	1	1	1			LENG9	1	1	1	1
LGR4	90.4536	118.574	89.5254	107.426			LGR4	58.5101	76.0555	178.54	82.5135
LHX1	4.60697	1	1	3.00042			LHX1	1	260.791	1	1
LHX2	4177.34	4542.01	2.09121	15.9689			LHX2	5.83547	100.523	4.1731	88.1412
LHX3	1	1	15.4508	1			LHX3	1	1	17.4323	673.783
LHX4	0.857839	1	4.45086	6.70434			LHX4	3.68218	67.3318	7.53634	183.225
LHX5	2.18779	1	1	1.06095			LHX5	1	3.67166	1	5.35093
LHX6	2.58792	1	1	1			LHX6	1	9.1739	1.87198	1.15655
LHX8	1	1	1	1			LHX8	1	1	1	1
LHX9	1	1	1	1			LHX9	1	1	1	5.65435
LIN28	1	1	275.969	1217.63			LIN28	2703.87	1	696.885	1
LIN28B	1	6.08798	648.503	1954.59			LIN28B	3319.32	120.499	836.742	113.922
LMX1A	1	1	1	4.5505			LMX1A	1	1	1	3.99801
LMX1B	1.67205	10.348	1	1			LMX1B	10.8887	1	1.66426	2.42022
LYL1	35.4779	32.0391	60.1737	183.947			LYL1	30.3739	33.6863	10.3495	74.584
MACF1	312.259	634.43	347.491	333.831			MACF1	363.694	353.271	295.059	311.579
MAEL	5.07831	3.54432	1	1			MAEL	2.94918	20.0993	2.71414	1
MAF	37.9209	45.8865	40.753	171.349			MAF	100.812	54.7734	117.412	27.3808
MAFA	2.8247	9.17257	13.6197	1			MAFA	1	12.2728	1.71302	1
MAFB	115.382	15.476	54.6475	6.05199			MAFB	6.21159	76.9111	193.758	319.465
MAFF	34.2939	39.9049	14.7548	33.7522			MAFF	17.9881	30.1391	23.2505	22.4748
MAFG	23.555	21.4423	26.0367	25.2479			MAFG	15.904	14.3059	21.0792	47.4644
MAFK	1	1	1	1			MAFK	1	1	1	1
MATR3	1923.54	2017.43	2595.43	2561.07			MATR3	3306.03	4689.8	3908.92	3523.41
MAX	24.5407	14.6526	17.3079	18.0715			MAX	10.7419	12.2322	11.4827	30.7269
MAZ	1.78961	1	5.93607	1			MAZ	1	5.17673	4.39778	31.6325
MBD1	109.042	78.272	54.8873	54.4086			MBD1	57.0005	103.503	109.279	138.846
MBD2	25.0288	33.8033	80.004	65.7926			MBD2	69.0758	61.2004	61.7553	58.6397
MBD3	302.93	228.818	213.278	251.359			MBD3	279.895	272.404	320.907	221.594
MBD4	555.127	594.999	713.896	825.467			MBD4	356.422	633.701	358.174	465.119
MBNL1	369.766	504.125	114.116	159.096			MBNL1	233.146	132.245	220.423	93.6693
MBNL2	524.177	342.099	160.983	271.228			MBNL2	363.371	51.3731	309.826	267.614
MBNL3	4.55018	6.66773	5.66017	16.8027			MBNL3	4.71901	1	26.9829	5.98863
MECP2	37.3629	11.0387	35.511	28.4797			MECP2	14.9391	30.9522	18.5341	81.8037
MEF2A	6.94543	4.85621	13.3574	11.5413			MEF2A	0.811332	3.3081	1	3.30765
MEF2B	8.89778	1	16.4483	9.48583			MEF2B	26.8483	1	10.5853	1.54223
MEF2C	106.79	63.0082	12.96	1			MEF2C	3.83521	1	1	21.9698
MEF2D	181.997	177.671	96.9084	63.6444			MEF2D	99.6262	92.2005	104.302	162.752
MEIS1	167.412	393.949	1275.38	265.243			MEIS1	252.399	688.165	848.452	1732.08
MEIS2	636.933	653.968	510.519	163.059			MEIS2	63.0699	103.36	1005.27	1633.67
MEIS3	9.33997	10.6832	62.8786	35.1728			MEIS3	38.3043	59.8025	47.4038	243.904
MEOX1	7.66142	1	1	2.93842			MEOX1	1.99005	2.23368	4.91574	1.65543
MEOX2	1	1	14.4425	1			MEOX2	1	13.7542	13.3226	6.52957
MESP1	19.4445	49.2533	9.34084	3.9668			MESP1	1.6621	53.0026	7.61755	169.012
MESP2	4.18102	3.22727	1	4.65721			MESP2	6.43023	1	3.29086	1.68486
MET	1405.61	1164.25	51.4878	33.9076			MET	48.6844	69.849	76.9579	33.8397
MGA	66.3294	50.6477	89.0887	110.702			MGA	97.0995	140.973	124.686	110.196
MGMT	644.627	364.362	13.6544	35.0536			MGMT	318.046	278.723	132.701	93.4202
MIER1	148.094	189.075	223.553	190.731			MIER1	198.448	152.928	219.63	232.306
MIER2	94.3641	101.563	54.2632	99.4576			MIER2	119.75	92.1524	91.1951	133.985
MIER3	9.96844	9.29346	46.5894	26.276			MIER3	39.1997	30.6269	45.3028	19.571
MINK1	7.99703	1.21333	9.32242	10.868			MINK1	1	1	1	1
MITF	9.5324	2.7445	6.60734	4.418			MITF	6.55246	8.78753	16.9174	9.78263
MIXL1	4.48327	1	1	4.58155			MIXL1	1	1	1	1
MKRN1	2308	1809.57	2728.48	2178.34			MKRN1	2580.6	3558.59	3130.98	4326.52
MKRN2	1015.5	986.537	1174.75	932.566			MKRN2	1342.97	641.224	1279.91	722.966
MKRN3	26.3539	38.2905	26.438	23.7394			MKRN3	44.6358	182.619	19.9142	70.6947
MKX	1	5.45658	53.0183	5.78182			MKX	39.0006	189.355	27.8183	88.789
MLL	33.3452	41.9759	47.9245	58.6275			MLL	33.9715	46.7973	18.1549	90.9142
MLL2	1	1	1	5.85978			MLL2	1	1	1	1
MLL3	39.3321	22.7377	20.3398	24.3933			MLL3	6.00327	15.8183	12.6788	7.93415
MLLT1	1.50452	1	2.3524	2.64549			MLLT1	1	1	3.86459	2.13302
MLLT3	23.4436	34.162	78.229	3.09639			MLLT3	13.9135	21.9345	94.6076	51.9941
MLX	39.6916	49.4017	22.0102	33.9532			MLX	35.5784	22.6932	23.7918	23.734
MLXIP	1	1	1	1			MLXIP	1	1	1	7.12117
MLXIPL	1	7.80604	11.0338	3.892			MLXIPL	1	4.83739	3.364	1
MNT	343.722	202.603	295.55	344.964			MNT	252.193	296.698	284.839	534.467
MNX1	1.78959	28.1578	1.06665	0.983265			MNX1	2.2187	32.2473	11.279	22.5863
MRPL28	142.371	101.136	86.4437	76.5568			MRPL28	44.8043	60.0559	70.5175	64.2673
MRRF	131.77	115.054	90.486	76.825			MRRF	125.053	85.9839	127.012	64.9567
MSC	5.33214	18.1275	1	1			MSC	1	1	1	1
MSGN1	1	13.2489	1	4.86876			MSGN1	2.57273	1	1	7.7036
MST1R	1	1	1	1			MST1R	1	1	1	1
MSX1	46.0754	113.307	42.3644	64.327			MSX1	13.4013	49.5877	70.3448	958.919
MSX2	31.4209	7.9066	4.81807	8.75619			MSX2	1	1	1	1
MTA1	690.582	823.808	1088.06	1079.01			MTA1	1124.69	792.527	959.804	1261.54
MTA2	260.28	252.038	250.917	255.797			MTA2	167.363	173.577	259.11	333.975
MTA3	664.963	304.438	773.389	459.465			MTA3	481.039	205.015	662.444	236.63
MTF1	167.082	198.875	137.969	158.745			MTF1	150.973	139.974	202.601	222.741
MXD1	158.634	131.392	150.018	103.251			MXD1	81.9353	290.484	116.813	335.905
MXD3	25.2101	7.94712	43.4684	8.21501			MXD3	1	16.5997	7.98487	47.149
MXD4	2036.84	1141.38	1249.02	1099.65			MXD4	714.051	1928.26	1002.52	1895.82
MXI1	8.41421	3.16818	21.6321	18.7833			MXI1	9.59093	44.3325	23.2418	36.6184
MYB	35.4019	164.949	196.594	130.971			MYB	121.358	200.594	247.542	99.1538
MYBL1	180.325	169.009	171.676	236.948			MYBL1	116.377	658.832	502.127	384.556
MYBL2	1	17.1319	6.64779	13.3333			MYBL2	4.04056	17.8495	4.57892	1
MYC	1251.15	1180.44	548.193	895.676			MYC	1111.25	293.641	962.292	217.189
MYCL1	5.15311	12.2669	14.8003	5.93007			MYCL1	1	4.98263	6.77294	9.11562
MYCN	73.5636	90.4254	1299.35	784.563			MYCN	1272.88	681.692	1382.9	921.091
MYF5	14.5985	15.135	6.36786	3.76902			MYF5	11.2916	4.52599	1	14.8058
MYF6	1	5.27924	2.48261	0.841376			MYF6	6.26145	4.14595	1.92393	4.48358
MYNN	138.256	156.117	165.97	130.898			MYNN	198.873	206.827	238.756	183.038
MYOD1	1.33988	5.93032	1	1			MYOD1	4.41911	17.0582	1	28.6918
MYOG	3.26391	1.64292	10.7844	1.6443			MYOG	3.66115	7.5678	9.79419	8.92765
MYSM1	19.3488	5.9286	33.6512	3.78742			MYSM1	2.44702	1	8.78248	2.89609
MYST1	147.86	107.617	267.938	137.192			MYST1	230.59	392.727	203.727	392.464
MYST2	91.3091	66.61	99.4474	72.1247			MYST2	56.8397	63.3088	38.7562	81.8647
MYST3	642.877	620.704	1624.19	1489.24			MYST3	1302.78	1593.21	1376.93	1383.76
MYST4	38.3343	45.4993	18.698	30.1713			MYST4	18.1902	38.6248	28.7201	98.2519
MYT1	1	5.69104	55.9153	22.6346			MYT1	1	1810.6	138.235	976.605
MYT1L	1	8.16863	1	1			MYT1L	1	884.531	17.9611	1892.88
MZF1	161.822	130.967	316.117	209.144			MZF1	185.292	252.736	258.13	201.225
NANOG	1	7.09403	1	2.26253			NANOG	4.02026	1	2.29497	1
NCOA1	201.118	215.046	177.91	106.34			NCOA1	144.801	362.545	244.433	926.981
NCOA2	5.77093	1	4.51766	14.0596			NCOA2	4.89366	12.1941	20.7986	4.93209
NCOA3	153.239	152.189	162.756	218.624			NCOA3	311.939	284.135	303.976	179.042
NCOR1	145.714	55.1124	118.286	80.126			NCOR1	82.387	36.8015	50.4096	44.5414
NCOR2	1232.14	958.72	487.035	447.545			NCOR2	580.465	433.423	557.258	856.109
NEUROD1	9.25857	7.78403	28.2786	13.6418			NEUROD1	1	171.496	41.2225	315.582
NEUROD2	7.65569	1	1	4.35476			NEUROD2	1	1	1	87.2866
NEUROD4	10.0127	1	1	1			NEUROD4	1	4.23143	7.72902	5.45624
NEUROD6	1	1	0.563915	1.75953			NEUROD6	1	1	1.07093	284.41
NEUROG1	8.10607	1	1	14.8094			NEUROG1	18.3585	212.507	75.5074	21.8326
NEUROG2	30.168	17.0282	46.2985	76.9256			NEUROG2	24.9715	3442.58	256.798	84.6094
NEUROG3	1	1	1	5.76721			NEUROG3	1	9.47372	8.4265	33.5444
NFAT5	26.9229	18.9534	15.5397	33.0924			NFAT5	3.869	9.35381	9.3084	5.10596
NFATC1	14.1964	32.8713	3.43043	2.48317			NFATC1	11.1435	1	5.7893	1
NFATC2	1	1	1	1			NFATC2	1	1	1	1
NFATC3	31.8089	26.5449	33.4286	28.0741			NFATC3	21.4879	7.0559	25.547	5.56463
NFATC4	15.5792	15.713	12.6516	11.5848			NFATC4	20.0102	10.9346	19.0667	41.6872
NFE2	1	1	1	1			NFE2	1	1	1	1
NFE2L1	896.666	451.532	480.202	535.264			NFE2L1	383.212	652.564	453.714	626.594
NFE2L2	2295.54	2428.75	1227.79	1157.97			NFE2L2	1110.39	1131.91	1867.41	1162.23
NFE2L3	704.934	199.579	43.7642	93.0242			NFE2L3	242.462	54.9591	122.877	41.7153
NFIA	335.06	342.864	79.8788	1			NFIA	1	257.562	76.2457	3770.34
NFIB	5564.72	3404.63	1012.15	287.389			NFIB	417.883	969.87	285.508	8550.12
NFIC	241.934	174.632	8.51603	7.18317			NFIC	4.19297	10.9909	2.80085	10.5901
NFIL3	294.292	206.269	186.868	164.813			NFIL3	164.469	285.881	349.629	397.572
NFIX	4122.44	1729.67	3.75241	1			NFIX	1	31.0149	23.9797	5330.76
NFKB1	1176.2	683.827	591.341	878.034			NFKB1	730.267	467.437	762.332	611.932
NFKB2	7.355	5.23004	1.44759	9.08084			NFKB2	2.29559	1	5.64577	7.08236
NFRKB	32.4784	17.3328	30.002	23.7644			NFRKB	17.5774	21.9745	41.7821	21.3979
NFX1	170.324	129.827	116.75	142.632			NFX1	174.168	160.917	198.06	139.675
NFXL1	271.602	248.536	232.134	199.9			NFXL1	341.482	324.818	365.662	298.316
NFYA	57.7997	28.3514	85.6512	67.8545			NFYA	55.7897	28.8671	47.1893	18.9808
NFYB	31.3464	24.0634	51.4753	30.6633			NFYB	35.7385	46.1619	28.6158	18.886
NFYC	664.129	474.355	625.986	752.143			NFYC	537.279	421.803	617.783	588.307
NHLH1	1	1	1	1			NHLH1	1	60.485	14.5734	166.996
NHLH2	1	16.0412	1	4.63127			NHLH2	1	1449.69	68.8126	990.115
NKRF	253.831	172.643	221.915	202.583			NKRF	298.28	276.469	225.946	368.939
NKX2-1	1	182.567	1	1			NKX2-1	1	1	1	1
NKX2-2	13.9074	34.1869	12.5752	6.07353			NKX2-2	4.85398	20.6657	1.81351	12.9216
NKX2-3	1	9.70671	1	1			NKX2-3	1.46938	1	1	0.627539
NKX2-5	1	1	1	22.3649			NKX2-5	1	1	1	1
NKX2-6	17.5111	4.3835	1	1			NKX2-6	11.9981	1	3.40187	1
NKX2-8	1	1	1	1			NKX2-8	1	1	1	1
NKX3-1	37.6876	18.8183	7.87589	7.57378			NKX3-1	7.49555	4.82492	17.2712	8.06271
NKX6-1	1	1	20.7683	1			NKX6-1	1	1	1	12.9654
NKX6-2	1	126.07	130.692	25.2102			NKX6-2	1	85.21	74.9108	114.775
NKX6-3	1.66617	1	1	7.45023			NKX6-3	1	6.89458	5.41954	1.74569
NOBOX	1	1	1	1.46515			NOBOX	1	1	1	1
NOC3L	686.748	600.276	649.604	587.117			NOC3L	940.122	340.168	881.291	468.812
NOC4L	20.3061	26.7931	14.9332	18.4058			NOC4L	26.4771	14.4546	13.8029	38.9991
NOTO	13.2871	10.7153	1.28092	0.632655			NOTO	25.8943	20.2872	22.4873	1
NPAS1	65.3796	30.1123	44.7794	11.9131			NPAS1	1	1	14.4725	413.502
NPAS2	78.8807	81.589	1	1			NPAS2	1	1	1	1
NPAS3	244.888	188.145	182.679	106.393			NPAS3	88.7126	248.649	84.6725	624.208
NPAS4	8.16845	1.42201	18.0266	3.76048			NPAS4	32.0673	5.0054	17.6982	8.69813
NR0B1	1	1	1	1			NR0B1	1	3.11838	1	1
NR0B2	1	1	1	1			NR0B2	1	1	1	1
NR1D1	22.2684	19.5018	12.8387	30.106			NR1D1	20.9218	25.9514	14.4382	10.2783
NR1D2	96.4242	95.7708	203.555	105.991			NR1D2	74.3453	23.4843	81.5918	45.6582
NR1H2	33.2876	24.4305	2.15087	12.7861			NR1H2	1	1	3.11012	43.8104
NR1H3	204.582	70.2707	90.7177	92.7823			NR1H3	120.67	153.973	104.948	163.845
NR1H4	1	1	1	1			NR1H4	1	15.6415	1	1.49333
NR1I2	1.68636	3.61859	4.18436	0.940612			NR1I2	1	1	5.2968	12.8869
NR1I3	1	0.523362	1	1			NR1I3	1	1	1	1
NR2C1	235.575	167.197	237.689	264.584			NR2C1	419.221	187.632	375.171	180.929
NR2C2	75.2868	38.1282	71.253	58.5157			NR2C2	55.0312	71.1493	53.3207	59.4409
NR2E1	529.271	775.672	12.6056	7.85469			NR2E1	1	12.9866	0.646137	12.2041
NR2E3	1	1	1	1			NR2E3	1	1	1	1
NR2F1	1134.02	762.053	794.281	1253.1			NR2F1	886.302	2799.2	1042.2	1333.25
NR2F2	232.713	89.7594	333.357	717.803			NR2F2	1567.18	1574.89	866.834	310.309
NR2F6	406.931	318.847	562.701	732.82			NR2F6	910.425	423.549	798.486	190.268
NR3C1	28.889	19.2826	5.31741	12.4465			NR3C1	1	2.49371	1	9.44167
NR3C2	18.7084	19.8264	12.5271	0.856632			NR3C2	4.68741	20.6002	6.25434	22.8759
NR4A1	1	2.22363	1	0.554716			NR4A1	1.30946	1	1	1
NR4A2	79.7421	21.2449	7.78701	7.54137			NR4A2	1	84.4034	4.88887	68.7578
NR4A3	1	1	1	1			NR4A3	1	1	1	1
NR5A1	1	1	1.27549	1			NR5A1	1	1	1	1
NR5A2	1	1	6.86625	1			NR5A2	1	1	14.916	1
NR6A1	1	1	7.98081	4.75449			NR6A1	5.34887	1	1	1
NRF1	1	1	5.65259	1.72893			NRF1	1	1	2.12717	1
NRK	31.7372	133.205	12.9414	25.9217			NRK	17.1676	44.772	7.33708	1
NRL	1	2.39083	1	4.50952			NRL	1	1	1	1
NUFIP1	34.0705	39.1629	84.8294	63.4297			NUFIP1	105.407	54.0372	84.656	152.823
NUPL2	456.677	570.744	768.319	496.152			NUPL2	627.891	480.181	860.721	581.767
OLIG1	13.7036	120.204	34.1842	20.2489			OLIG1	94.1746	14.827	5.12367	83.7853
OLIG2	7.14325	503.386	17.2124	21.6879			OLIG2	91.5537	63.0907	24.9843	147.43
OLIG3	1	1	9.40048	1			OLIG3	4.17017	1	1	108.421
ONECUT1	2.66202	1	10.6558	5.85168			ONECUT1	2.70163	53.6382	24.9202	4.56998
ONECUT2	3.2404	5.1627	9.22261	18.6419			ONECUT2	7.59367	35.1978	86.0792	47.083
ONECUT3	1.78752	3.56275	1	1			ONECUT3	11.2043	1	1	19.4556
OSR1	22.935	20.1612	11.5622	1.04041			OSR1	6.53486	55.6836	17.9401	23.5717
OSR2	1.23067	1	1	1			OSR2	5.56412	1.25901	1	5.53823
OTOP3	1	1	1	1			OTOP3	1	1	1	1
OTP	9.6028	22.0704	9.79107	3.20302			OTP	4.6491	588.445	63.1277	160.744
OTX1	183.458	100.376	1	9.63524			OTX1	1	46.0331	1	1
OTX2	8.95142	111.898	1	1			OTX2	1	1	1	1
OVOL1	1	5.18058	1	2.06697			OVOL1	3.13549	1	1	5.51094
OVOL2	9.15258	1.49354	1	1			OVOL2	1	1	1	1
PARP12	51.358	16.0862	24.9446	1			PARP12	1	3.94327	9.70517	1
PATZ1	1	1	9.19002	4.29703			PATZ1	8.81315	1	4.57525	8.96752
PAWR	1013.08	145.416	175.284	346.679			PAWR	302.856	87.3911	343.405	77.4348
PAX1	0.655895	1	1	1			PAX1	1	1	1	1
PAX2	1	1	1	1			PAX2	1.14341	4.03038	1	1.12924
PAX3	1	6.18702	2.54749	2.57751			PAX3	1	1	2.91443	1
PAX4	1	1	1	1			PAX4	1	1	1	1
PAX5	1	36.639	1	1			PAX5	1	1	1	1
PAX6	703.082	105.08	903.788	154.51			PAX6	63.6354	191.819	1299.84	202.73
PAX7	8.68328	1	1	16.4044			PAX7	1	10.2117	11.6681	22.9632
PAX8	21.122	22.3117	2.94233	1			PAX8	1	1.74921	1	1
PAX9	1	4.94665	4.33974	1			PAX9	1	1	1	1
PBRM1	99.3465	88.7168	137.315	122.945			PBRM1	128.909	77.1628	101.601	53.8339
PBX1	244.789	71.8854	80.6611	81.5489			PBX1	73.5742	93.9793	94.148	77.1519
PBX2	104.47	144.103	327.447	298.833			PBX2	385.234	258.663	349.548	84.8264
PBX3	264.012	2002.34	2736.75	1633.01			PBX3	2556.34	12145.7	4559.01	7550.47
PBX4	35.5064	53.6814	87.2719	33.8999			PBX4	39.5207	145.428	61.5645	120.87
PCGF6	316.196	345.254	482.758	416.362			PCGF6	486.15	242.479	545.561	258.739
PCSK6	2.26038	1	1	7.63586			PCSK6	2.77407	1	1	1
PDS5B	213.064	287.544	564.506	430.465			PDS5B	538.773	644.618	693.64	567.062
PDX1	1	1	1	1			PDX1	1	2.10312	1	5.77537
PGR	1	1	1	1			PGR	1	5.39244	1	1
PHB2	1105.55	1132.83	946.315	1217.31			PHB2	1005.8	986.959	1148.55	809.402
PHF20	175.042	141.806	194.095	164.668			PHF20	112.943	136.23	86.1274	135.99
PHF21A	1195.44	979.275	1661.13	1303.58			PHF21A	1427.93	1338.05	1848.62	1518.33
PHOX2A	1	1.96886	1	1			PHOX2A	1	7.1221	11.1742	3.85665
PHOX2B	6.94022	9.52095	13.376	3.97343			PHOX2B	2.25205	3.70797	4.83756	1
PIP5K3	2.38029	10.5948	1	6.66442			PIP5K3	5.18882	5.84386	10.5645	1
PITX1	32.6775	26.7194	1	1			PITX1	1	1.78859	1	1
PITX2	2.36616	1	5.51463	2.0231			PITX2	1	94.5117	1.13341	1
PITX3	12.1781	11.4166	10.6346	1			PITX3	7.99438	2.23566	1	10.4787
PKHD1	1	1	1	1			PKHD1	1	1	2.27521	1
PKHD1L1	1	9.98228	6.29971	5.47345			PKHD1L1	1	1	4.16516	1
PKNOX1	110.822	93.7824	111.689	48.5523			PKNOX1	60.2044	113	130.222	244.589
PKNOX2	141.052	101.861	751.274	304.5			PKNOX2	535.369	101.684	296.229	444.749
PLAG1	40.8109	30.0791	150.67	90.6587			PLAG1	91.7233	27.8617	143.006	42.0972
PLAGL1	92.7798	86.6002	39.9737	210.517			PLAGL1	904.444	144.644	345.313	29.1298
PLAGL2	182.309	237.334	535.702	531.975			PLAGL2	610.602	298.267	528.213	299.312
PLEK	1	1	1	1			PLEK	1	1	1	1
PLEK2	7.56466	5.42487	4.37366	11.8804			PLEK2	1	2.10791	1	5.17399
PLEKHA4	630.3	91.904	215.059	258.206			PLEKHA4	212.158	237.18	87.6769	137.593
PLXNA1	250.34	115.688	475.563	279.654			PLXNA1	363.668	369.917	313.348	339.001
PLXNA2	86.464	56.8978	5.43576	18.2749			PLXNA2	13.9488	373.511	60.598	60.9773
PLXNA3	349.47	255.254	171.498	149.731			PLXNA3	112.145	484.608	213.742	443.711
PLXNA4	43.0135	7.50715	1.08368	12.1988			PLXNA4	1.87913	10.3197	8.20673	16.5486
PLXNB1	335.833	179.199	409.063	374.264			PLXNB1	238.078	491.499	373.749	423.625
PLXNB2	742.055	329.189	400.724	498.117			PLXNB2	283.547	370.991	392.829	351.769
PLXNB3	7.48515	2.86396	1	5.72338			PLXNB3	1.82136	10.7465	6.22674	31.9869
PLXNC1	2.27616	1	16.1208	0.725769			PLXNC1	1	29.9316	11.1403	29.8821
PLXND1	43.8435	67.282	62.0824	66.0283			PLXND1	50.4684	18.4123	38.2308	31.3502
PMS1	219.94	372.637	343.503	448.718			PMS1	518.909	295.611	544.321	346.829
POGK	1137.49	1033	1182.43	1146.71			POGK	1242.37	1310.88	1385.15	1542.87
POGZ	19.1403	12.2646	51.9287	26.77			POGZ	16.8505	26.1857	24.9687	12.4686
POLE3	2209.67	2316.23	2359.17	1950.88			POLE3	3419.78	2074.57	3850.07	1556.34
POLE4	2220.86	2312.08	1309.65	1193.25			POLE4	1190.32	2625.83	1785.11	1342.42
POLR2L	179.63	226.159	69.8475	132.625			POLR2L	100.439	67.8369	176.416	25.7957
POU1F1	1	1	1	1			POU1F1	1	1	1	1
POU2F1	29.9265	33.3781	86.825	134.987			POU2F1	165.751	126.484	127.598	72.2721
POU2F2	1	1	1	1			POU2F2	1	1	1	1
POU2F3	1	1	1	3.91726			POU2F3	5.82427	5.46304	6.72695	2.77218
POU3F1	1	7.7851	1	86.3902			POU3F1	56.746	37.7266	6.91284	28.172
POU3F2	839.042	943.834	3439.26	2596.5			POU3F2	2036.22	2121.73	2642.36	1315.41
POU3F3	1	1	1	3.39671			POU3F3	1	1	1	1
POU3F4	1	1	1	1			POU3F4	1	1	1	1
POU4F1	2.15551	22.6587	9.25938	6.30756			POU4F1	5.20052	386.355	27.3644	32.8033
POU4F2	1	1	1	1			POU4F2	1	191.223	32.551	1
POU4F3	1	6.85105	1	1			POU4F3	1	1	1	6.51166
POU5F1	1	1	1	1			POU5F1	1	1.54191	1	1
POU6F1	91.7507	52.3902	41.5576	20.6494			POU6F1	7.74102	99.9221	48.614	131.8
POU6F2	1	1.56031	1	6.65789			POU6F2	1	1	1	11.7462
PPARA	5.06799	3.21136	1	1.42085			PPARA	2.06657	1	1	1
PPARD	54.1509	47.5543	16.9427	31.4078			PPARD	29.8219	30.5497	23.2019	43.6332
PPARG	50.891	1	1	1			PPARG	1	1	1	2.66963
PPP1R10	486.177	346.845	506.793	453.972			PPP1R10	505.892	623.265	576.672	748.516
PPP1R13L	12.9892	10.7866	25.5744	37.6035			PPP1R13L	14.6513	16.811	31.9516	56.1516
PPP2R3B	11.373	9.28902	32.0904	51.9168			PPP2R3B	50.5276	19.3294	22.8106	41.5299
PRB3	4.4244	7.94223	1	1.05153			PRB3	6.00365	26.0765	2.86701	1
PRB4	1	13.8288	1	1			PRB4	1	2.92246	1.77852	9.91344
PRDM1	52.1633	104.393	113.39	5.23299			PRDM1	13.7635	8.32697	127.837	12.6282
PRDM10	124.987	125.579	188.709	204.424			PRDM10	225.946	230.873	231.812	241.294
PRDM12	1	1	1	1			PRDM12	1	1	33.9243	1
PRDM13	1	20.7268	9.17484	11.3294			PRDM13	6.43955	1.79452	4.74998	6.84948
PRDM14	1	1.06816	1	1			PRDM14	1	3.91081	2.58011	1
PRDM15	3.53321	3.17757	1	0.729425			PRDM15	1	20.9311	1	3.60299
PRDM16	161.32	112.996	7.86278	2.80043			PRDM16	1	27.3982	17.6491	12.0594
PRDM2	1	9.74747	11.3238	6.81171			PRDM2	7.96085	18.0612	4.61899	23.1378
PRDM4	1107.51	718.967	859.101	591.46			PRDM4	853.887	786.87	1030.64	828.126
PRDM5	4.06284	4.49362	1	1.84894			PRDM5	5.25918	1	5.76795	12.1594
PRDM6	10.3754	1	8.47721	12.9476			PRDM6	1	2.82099	2.93419	1
PRDM7	1	1	11.9825	4.96313			PRDM7	6.07911	6.43663	5.02529	0.669807
PRDM8	21.7084	36.4245	2558.86	108.457			PRDM8	17.0891	1284.34	2514.28	4481.71
PRDM9	2.25469	1	1.03538	6.38607			PRDM9	1.22776	1.70385	6.96986	8.50027
PREB	221.051	203.679	183.761	246.593			PREB	275.835	244.297	208.305	206.38
PRKRIR	1671.98	1659.49	2910.44	2525.57			PRKRIR	3478.94	3486.95	3610.35	2386.6
PRMT3	624.434	753.065	620.992	635.038			PRMT3	1000.96	572.576	825.495	870.327
PROP1	3.48345	42.587	3.83893	26.4394			PROP1	13.0551	4.45221	16.5181	25.4123
PROX1	37.1902	48.134	561.17	44.6119			PROX1	1	39.7887	283.701	441.193
PROX2	1	1	1	10.7891			PROX2	1	1	1	1
PRR12	3.73747	3.7041	1	3.44368			PRR12	1	3.37395	10.6516	36.3076
PRR3	100.204	80.5127	174.689	140.76			PRR3	166.992	125.609	123.262	79.8388
PRRX1	286.381	828.342	1	4.44999			PRRX1	2.55469	16.1979	20.3709	228.414
PRRX2	6.54208	1	1	1			PRRX2	17.6088	1.28638	1	32.3555
PSMD11	115.056	174.431	182.849	182.581			PSMD11	172.78	71.4379	92.3337	71.9732
PSMD12	1551.66	1711.17	2014.67	2256.55			PSMD12	1497.11	2086.27	1308.2	1857.31
PTCHD2	1	2.47533	15.7411	7.29292			PTCHD2	46.1875	11.3948	35.3048	294.056
PTF1A	4.78595	1	1	1			PTF1A	9.89925	1	1	9.71524
RAD51	119.77	127.156	117.356	138.935			RAD51	97.9877	44.5446	74.2932	58.6517
RAG1	12.6632	8.96576	10.4944	16.2098			RAG1	1	1	30.6391	4.6587
RAPGEF3	1	1	1	1			RAPGEF3	1	1	1	1
RAPGEF4	11.9681	5.13467	0.709878	1			RAPGEF4	12.3863	22.167	15.4401	373.278
RAPGEF5	22.1545	17.4362	145.506	107.613			RAPGEF5	198.1	185.462	153.086	178.918
RARA	235.097	102.133	153.402	62.6142			RARA	78.0167	94.4279	120.141	372.207
RARB	239.902	80.1688	118.898	2.6728			RARB	1	7.27358	38.8645	10.2761
RARG	1	4.7302	1	1			RARG	0.932222	4.9969	1	1
RAX	1	1	1	1			RAX	1	1	0.580488	1
RAX2	11.0413	13.014	19.3694	18.1246			RAX2	9.94182	42.4421	10.398	0.587568
RBAK	41.2755	46.7338	84.5045	90.3585			RBAK	33.7837	22.6909	34.3562	1
RBM10	1179.57	1007.66	1361.83	1342.84			RBM10	1530.17	1569.51	1552.7	1064.14
RBM20	133	319.704	61.9396	12.364			RBM20	43.7195	56.5764	199.788	56.3747
RBM22	2685.99	2509.16	3066.97	2826.26			RBM22	3466.19	3079.65	4124.04	3715.31
RBM26	508.078	564.466	902.089	770.964			RBM26	974.019	622.223	1002.11	609.99
RBM27	146.558	303.846	323.846	274.593			RBM27	203.24	221.488	285.347	166.993
RBM5	1136.33	902.533	1399.47	857.118			RBM5	1140.48	1610.71	1561.63	2028.54
RBM6	680.236	550.204	824.038	611.157			RBM6	721.841	1201.06	931.474	884.429
RBPJ	55.961	36.884	67.4193	42.0515			RBPJ	46.7719	45.2462	40.9684	33.6277
RBPJL	12.1873	15.3536	6.84469	0.820667			RBPJL	1	22.5036	31.7211	6.09533
RC3H1	1	9.67993	11.5837	1			RC3H1	6.93699	7.11741	1	1
RC3H2	421.471	373.015	468.38	399.94			RC3H2	287.24	201.731	308.848	295.246
RCOR1	1	1	1	1			RCOR1	1	6.58252	1	1
RCOR2	56.9932	43.0456	1186.69	662.67			RCOR2	783.654	1830.8	1199.88	1105.03
RCOR3	610.133	609.803	761.033	504.157			RCOR3	672.716	1208.07	835.237	967.869
REL	21.4524	11.8757	14.003	11.5332			REL	9.36229	7.21281	28.2043	26.9025
RELA	28.225	23.9621	15.8872	20.5512			RELA	7.47655	8.6454	12.8454	11.6981
RELB	70.3787	14.121	18.9519	11.837			RELB	1.72636	26.022	9.96313	30.8761
RELL2	18.0699	18.1025	21.7843	19.7683			RELL2	14.6731	33.6443	11.4809	80.125
REPIN1	413.502	397.366	732.471	702.994			REPIN1	912.109	789.835	757.36	647.695
RERE	347.356	337.205	724.056	487.498			RERE	478.712	604.796	732.866	755.764
REST	62.8087	40.8376	37.7147	48.0737			REST	22.6464	13.2239	32.0575	20.7394
RFX1	148.977	125.102	97.6509	118.96			RFX1	90.2467	146.186	127.39	125.115
RFX2	13.2773	1	57.333	18.5905			RFX2	13.3579	1	32.729	46.8071
RFX3	23.364	13.0329	80.3402	64.5988			RFX3	35.383	45.6786	38.553	35.6771
RFX4	13.2661	16.2687	30.9469	35.8229			RFX4	8.55282	4.83005	6.15927	11.4606
RFX5	608.52	423.472	550.479	495.729			RFX5	449.846	503.428	409.125	273.713
RFX6	3.83781	0.859232	8.80023	4.17059			RFX6	1	1.19462	6.94516	12.2086
RFX7	1461.47	950.815	1807.56	2045.33			RFX7	2827.91	2328.67	2471.56	2412.84
RFXANK	250.706	135.94	179.154	176.907			RFXANK	138.663	107.466	180.255	126.849
RGS11	17.558	32.9521	17.5141	11.0197			RGS11	1	134.323	21.8826	131.76
RGS6	5.41303	29.854	10.6506	1			RGS6	1	1	10.5038	1.41805
RGS7	3.96774	1.34325	1	1			RGS7	8.67432	97.0898	24.135	428.835
RGS9	1	1	1	1			RGS9	1	1	1	1
RHOXF1	1	1	1	1			RHOXF1	1	3.35283	1	11.0047
RHOXF2	4.92449	1	1	1			RHOXF2	1	1	1	4.28026
RHOXF2B	2.81764	1	4.84335	0.700693			RHOXF2B	3.09855	6.97125	3.72982	13.2254
RIOK2	346.267	336.347	378.822	374.986			RIOK2	462.226	279.609	423.029	283.739
RLF	171.489	172.779	466.187	274.853			RLF	319.84	228.268	296.733	229.385
RNASE2	1	6.13016	10.9828	1			RNASE2	8.80602	5.41724	10.6307	15.2871
RNF113A	337.338	219.655	183.2	117.396			RNF113A	131.396	205.47	133.291	131.024
RNF113B	1	3.96972	1	1.19178			RNF113B	1	1	1	1
RNF114	1359.78	1305.12	1052.89	939.465			RNF114	1198.82	1060.45	1251.23	1252.16
RNF125	1	17.5383	10.1531	6.34279			RNF125	1	1	15.0101	13.9883
RNF138	88.2675	204.201	157.018	144.334			RNF138	499.825	205.584	375.09	103.871
RNF166	18.1676	23.2509	32.447	28.2402			RNF166	28.8844	28.1921	36.2879	26.0759
RORA	1	1	4.17069	1			RORA	1	1	1	1
RORB	249.866	23.3522	62.1434	14.2778			RORB	53.8204	68.7266	71.0113	154.357
RORC	5.34439	1.09729	1	1			RORC	7.96448	5.36542	1	1
RPA2	1137.35	1395.3	2104.36	1667.79			RPA2	2405.62	1957.4	2451.61	1250.71
RPA4	1	10.288	1	8.39023			RPA4	9.46659	4.03142	1	1
RREB1	6.39928	6.35908	14.3582	8.08226			RREB1	16.8774	2.08067	12.0515	1.77826
RUNX1	148.44	40.8797	1.51877	1			RUNX1	1	1	4.60058	3.67891
RUNX2	156.728	168.778	29.0176	67.0113			RUNX2	27.4002	1	40.8316	19.645
RUNX3	10.5639	15.8313	17.9818	43.7509			RUNX3	20.3006	16.6106	31.2633	9.93242
RXRA	379.472	290.903	463.724	445.884			RXRA	738.318	500.519	730.912	525.081
RXRB	921.476	515.449	768.274	623.341			RXRB	753.604	1085.98	708.354	1107.38
RXRG	1	1	1.23149	1			RXRG	1	1	1	16.1659
SALL1	85.9938	107.505	313.605	84.6576			SALL1	60.9127	30.3961	253.845	431.877
SALL2	597.484	540.906	2224.61	1498.1			SALL2	2417.14	2904.59	1967.06	1230.53
SALL3	48.0736	59.6634	1	1			SALL3	1	137.069	1	102.394
SALL4	38.6799	16.603	458.413	1024.17			SALL4	621.321	169.945	1258.62	1
SATB1	31.2829	41.5907	52.1459	18.1205			SATB1	16.7501	18.2286	73.7056	289.802
SATB2	324.967	924.691	146.029	294.997			SATB2	228.782	152.658	388.517	208.814
SCAPER	96.6772	90.3376	118.555	99.3885			SCAPER	74.4937	390.16	142.824	501.793
SCML4	1	1	1	1			SCML4	1	1	1	1
SCRT1	10.5953	5.42247	1	1			SCRT1	1	2.36701	1	1
SCRT2	1	1	1	1			SCRT2	1	66.0089	15.2783	93.9801
SEBOX	2.05116	1	1	1			SEBOX	1.19972	1	1	0.891167
SEMA4A	8.10455	2.93563	14.388	13.161			SEMA4A	6.15459	78.4787	10.8456	94.6487
SETBP1	666.1	1069.87	377.702	464.354			SETBP1	373.557	1620.26	554.968	1280.62
SETDB1	297.384	153.319	383.744	249.484			SETDB1	169.713	407.563	322.558	449.689
SETDB2	297.208	161.597	179.955	154.971			SETDB2	156.513	258.381	203.274	249.052
SF3A2	695.987	641.506	992.454	1171.36			SF3A2	1132.35	1021.4	1171.88	1481.17
SF3A3	1405.23	1421.44	1620.41	1557.84			SF3A3	2434.11	1630.55	2132.78	1169.09
SHOX	1	1	1	1			SHOX	1	16.5743	1	1
SHOX2	0.968198	9.48236	5.04107	3.4881			SHOX2	1	55.7637	1	1
SHPRH	53.5984	58.0579	57.6989	65.4896			SHPRH	121.814	62.5976	89.014	20.6423
SIM1	1	2.49557	1	3.22891			SIM1	2.40602	1	1	1
SIM2	8.70302	7.5152	0.921177	2.66287			SIM2	10.2297	8.45228	2.28232	4.28762
SIX1	1	1	2.55935	1			SIX1	1	1	1	1
SIX2	5.61446	1	5.35177	3.57716			SIX2	5.07287	9.13543	1	1.33238
SIX3	1	223.262	1	1			SIX3	1	1	1	1
SIX4	272.625	164.969	125.409	213.674			SIX4	179.168	1	170.045	24.0427
SIX5	396.798	157.91	469.576	305.554			SIX5	592.569	223.215	506.327	183.369
SIX6	1	10.3605	3.20778	1			SIX6	1	1.69252	9.21761	5.87624
SKI	56.238	41.5371	39.0226	37.8205			SKI	58.7689	40.9755	59.2369	34.5433
SKIL	31.8779	21.2796	10.3421	5.69824			SKIL	10.0195	12.1359	24.632	22.1749
SLC22A4	116.496	63.9727	1	2.56162			SLC22A4	10.3711	29.3909	24.1114	24.3797
SLC26A10	12.7741	1	5.78731	4.21699			SLC26A10	4.13474	4.4498	2.81211	5.52519
SLC2A4RG	133.638	107.105	82.7729	99.1473			SLC2A4RG	145.017	74.9808	120.188	28.1503
SLC30A9	1405.15	2480.43	2228.53	1834.99			SLC30A9	2293.36	2231.87	2199.49	2057.73
SLC39A10	716.818	458.573	778.404	506.636			SLC39A10	1125.33	1311.21	1122.77	1051.71
SLC4A10	1	1	1	1			SLC4A10	1	1	1	1
SMAD1	7.21404	8.33555	2.91133	1			SMAD1	4.43392	2.02271	3.9868	7.28579
SMAD2	42.2068	41.6338	36.1243	54.9078			SMAD2	44.86	50.6983	48.8586	34.1486
SMAD3	1171.38	444.15	686.631	610.548			SMAD3	593.567	207.232	879.36	476.209
SMAD4	1363.35	1535.28	1640.86	2294.86			SMAD4	2922.25	2653.89	3348.57	1704.07
SMAD5	388.765	660.173	632.787	477.945			SMAD5	744.786	617.056	792.089	691.182
SMAD6	415.488	104.965	121.556	146.64			SMAD6	175.781	74.053	177.381	89.8771
SMAD7	201.567	92.0446	65.9309	66.8399			SMAD7	31.9224	118.629	131.104	229.408
SMAD9	177.717	58.0639	26.0283	18.0781			SMAD9	1	60.9337	42.1549	222.794
SMARCA1	860.933	733.997	1110.15	1228.03			SMARCA1	1805.92	1464.02	1585.84	1351.43
SMARCA5	1212.93	1167.2	1727.44	1628.41			SMARCA5	1915.43	1624.15	2230.65	1202.83
SMARCC1	1714.02	1673.25	2704.7	3110.25			SMARCC1	5285.12	2614.67	5152.21	1802.15
SMARCC2	268.834	305.517	379.951	320.924			SMARCC2	249.513	415.845	293.034	500.372
SMARCE1	1162.18	1028.48	1498.06	1325.59			SMARCE1	1684.61	1650	1528.07	771.22
SNAI1	10.1602	1	1	5.48402			SNAI1	1	1	1	10.7075
SNAI2	822.061	197.299	8.71462	312.771			SNAI2	452.705	11.2331	209.641	91.8353
SNAI3	0.521956	1	1	9.05943			SNAI3	1	1	1	3.9457
SNAPC4	611.601	407.088	527.396	433.905			SNAPC4	587.374	641.083	583.442	598.668
SOHLH1	1	13.8306	1	2.36939			SOHLH1	3.8004	2.84994	1.58656	30.5078
SOHLH2	37.0559	14.9704	7.33944	5.37836			SOHLH2	5.74836	10.2922	36.8064	45.865
SORBS2	175.592	177.16	1337.15	2256.61			SORBS2	2520.49	1337.23	2228.97	660.848
SOX1	1	1	12.2453	1.0163			SOX1	4.28372	19.7296	4.60548	1
SOX10	1	4.73959	1	1			SOX10	1	1.34672	1	1
SOX11	1124.61	1452.6	3728.85	1822.29			SOX11	3189.4	5611.97	4053.94	5275.45
SOX12	20.6014	1	99.0615	85.8687			SOX12	53.6041	92.6647	43.6989	110.558
SOX13	131.769	166.713	439.099	272.795			SOX13	348.853	318.255	341.398	172.888
SOX14	1	1	8.29022	1			SOX14	3.23644	5.9564	2.04875	18.7374
SOX15	64.1719	51.0326	1	8.96208			SOX15	2.87552	21.492	13.148	26.8579
SOX17	1	1	1	1			SOX17	1	1.24793	1	1
SOX18	12.3858	4.05819	91.3306	43.6214			SOX18	8.71515	7.81807	27.7619	18.9295
SOX2	1821.91	3052.67	3826.57	2974.62			SOX2	2949.89	4349.11	5607.91	5106.79
SOX21	2116.08	2489.02	3983.4	4408.41			SOX21	3154.02	5717.42	6419.08	8450.69
SOX3	351.365	74.8002	3146.8	1629.25			SOX3	107.272	2672.93	5124.65	136.366
SOX30	1.73077	9.27994	1	6.69956			SOX30	1	1	1	1
SOX4	1667.37	1612.96	2776.45	1611.11			SOX4	1385.66	6810.79	2985.09	8007.74
SOX5	2.32475	1	1	1			SOX5	1.51431	2.05114	1	1
SOX6	8.42542	25.5252	19.1617	1			SOX6	4.60504	3.7014	12.2966	45.6697
SOX7	1	1	5.11038	1.89286			SOX7	0.846436	14.8463	16.1432	15.1381
SOX8	315.981	2404.54	1216.73	627.895			SOX8	626.893	1171.5	413.718	3497.35
SOX9	1725.25	1300.41	1033.3	171.057			SOX9	1944.34	1771.38	627.936	1959.51
SP1	232.04	301.923	386.757	342.848			SP1	613.204	492.53	435.829	238.009
SP100	37.6938	19.4509	3.4617	5.67863			SP100	6.35356	1.6126	8.91643	1.61478
SP110	210.858	71.5181	64.624	36.01			SP110	51.6047	28.6982	60.0843	41.1672
SP140	6.73471	1	3.23239	2.4806			SP140	1	0.649897	6.51113	1
SP2	140.52	176.56	190.458	147.468			SP2	172.594	122.404	194.219	208.985
SP3	468.462	515.624	447.892	454.478			SP3	690.551	540.453	758.045	427.005
SP4	287.404	245.664	589.404	247.431			SP4	301.475	625.21	587.137	681.96
SP5	1	1.38267	6.77538	1			SP5	1	1	1	1
SP6	10.887	5.49859	1	11.473			SP6	3.39121	7.23452	1	1.84974
SP7	1	1	1	1			SP7	1	33.4949	1	9.45676
SP8	244.358	11.6025	916.154	16.3524			SP8	6.51478	108.638	1219.5	414.512
SPDEF	10.1957	3.90204	10.7784	13.8747			SPDEF	2.84438	26.4393	6.91598	11.3688
SPI1	1	1	1.1617	1			SPI1	1	2.57798	1	13.5018
SPIB	1	1	6.64897	1.00031			SPIB	1	22.5539	1	16.6975
SPIC	1	1	3.93989	4.66667			SPIC	2.90909	30.7339	6.94543	14.8123
SRCAP	15.0791	15.3265	23.2632	14.3581			SRCAP	11.4417	1	5.15432	13.5951
SREBF1	119.388	145.857	78.3677	107.805			SREBF1	23.8808	168.819	57.8343	101.144
SREBF2	33.4389	15.465	15.2759	30.0408			SREBF2	20.5585	19.0373	23.8071	42.8064
SRF	1655.04	842.882	1415.04	1051.32			SRF	2042.23	961.99	1637.85	695.224
SRY	1	1	20.9369	1			SRY	19.1611	3.71447	20.8237	12.5512
SSB	1194.35	1395.53	1445.74	1767.98			SSB	1562.26	1133.14	1958.26	949.688
SSH1	108.682	48.3671	28.7652	32.0011			SSH1	16.3616	1	15.3058	1
SSH2	125.885	220.781	164.269	195.371			SSH2	213.287	434.266	237.636	344.09
SSH3	129.44	62.4216	6.27793	7.84845			SSH3	1	1	1	0.794877
SSRP1	263.585	203.266	468.845	431.227			SSRP1	507.665	286.291	371.001	152.252
ST18	1	1	73.4485	36.009			ST18	1	1421.13	222.492	1392.4
STAT1	703.331	627.337	486.787	353.152			STAT1	493.045	387.16	616.518	624.404
STAT2	2014.35	939.814	641.206	487.245			STAT2	518.268	581.462	762.1	1135.41
STAT3	537.859	368.667	490.631	399.458			STAT3	164.849	206.532	280.796	644.948
STAT4	31.332	8.56237	49.8427	9.97571			STAT4	32.861	62.0351	99.7705	101.45
STAT5A	41.8991	44.8069	33.4111	28.6562			STAT5A	9.54351	16.7765	33.8338	53.1183
STAT5B	75.0651	44.0666	150.718	171.6			STAT5B	142.541	77.9336	134.485	98.3952
STAT6	29.1655	23.9502	20.3838	121.17			STAT6	82.7237	55.1358	23.0226	3.39055
SUZ12	2236.72	2251.8	2394.01	2440.17			SUZ12	3126.39	1917.08	2780.34	2199.57
T	1	1	1	3.3686			T	1	1	2.87158	4.84142
TAL1	1	1	1	1			TAL1	1	29.0447	1	31.5486
TAL2	1	1	1	1			TAL2	7.53828	3.89663	1	1.9763
TAX1BP1	1322.35	1245.02	1376.72	1293.21			TAX1BP1	1491.62	1386.19	1264.23	1394.57
TBR1	1	1	1	5.03856			TBR1	5.76217	7.73651	4.80943	7.90183
TBX1	1	1	1.49503	1			TBX1	1.19903	1	1	1
TBX10	1	7.38143	9.03339	1			TBX10	1	1	1	1
TBX15	1	1	1	1			TBX15	1	1	1.40691	1
TBX18	13.1001	145.289	1	0.880069			TBX18	3.75222	1	4.83072	12.7791
TBX19	18.6094	2.71318	14.8715	8.84623			TBX19	5.13633	14.553	17.3618	15.1233
TBX2	5.81527	6.23833	27.4876	1			TBX2	1	1	1	1
TBX20	1	1	1	1			TBX20	1.06992	4.27155	1	1
TBX21	10.4689	24.2983	21.3609	21.4849			TBX21	22.1684	12.467	10.1455	21.3677
TBX22	1	3.73729	2.82932	9.91421			TBX22	15.2342	1	0.562648	1
TBX3	12.3397	8.90511	11.3479	1.96665			TBX3	6.28333	6.53215	3.87588	6.19273
TBX4	1	1	1	1			TBX4	1	3.00845	1	1
TBX5	0.928775	1	1	1			TBX5	1	1	1	1
TBX6	1.34215	1.93968	6.53366	3.60469			TBX6	1	12.5577	4.41485	2.75686
TCEAL8	557.998	473.259	333.541	397.52			TCEAL8	390.63	495.381	455.075	481.213
TCF12	675.978	1156	1998.45	1587.03			TCF12	2175.58	3101.89	2411.91	1627.56
TCF15	3.11284	1	1	1			TCF15	1	1	1	1
TCF19	21.9624	18.268	10.2121	19.3453			TCF19	15.7982	1	12.0144	0.963971
TCF20	64.0333	56.2379	91.1171	94.3401			TCF20	121.382	198.014	106.555	123.842
TCF21	7.12216	1	0.693384	1			TCF21	1	1	1	1.55449
TCF23	1.19211	6.33518	12.4803	4.32821			TCF23	25.5732	13.0234	5.93888	10.2525
TCF25	2069.13	1538.65	1294.54	1245.44			TCF25	1424.81	1731.11	1503.23	1981.87
TCF3	622.376	819.05	1308.6	1159.11			TCF3	789.663	870.572	1307.46	1854.9
TCF4	565.986	575.938	449.736	377.546			TCF4	458.267	379.306	441.595	1449.05
TCF7	1	3.14775	1	1			TCF7	1	1	1	1
TCF7L1	12.5483	16.7497	184.456	104.293			TCF7L1	35.4266	27.217	159.423	55.3618
TCF7L2	132.768	181.75	267.022	269.124			TCF7L2	165.46	40.6627	163.616	34.5967
TCFL5	537.336	454.946	656.791	485.141			TCFL5	663.337	540.011	676.26	658.299
TEAD1	1	1	10.7942	8.73432			TEAD1	1	1	2.91894	1
TEAD2	3276.89	2411.73	3645.68	3878.1			TEAD2	5511.66	2898.35	4090.9	1728.08
TEAD3	261.839	160.067	349.134	445.347			TEAD3	203.099	72.5962	292.322	131.114
TEAD4	62.5756	23.7028	65.1135	92.081			TEAD4	134.717	8.03677	114.274	10.0742
TEF	117.267	31.0304	79.0935	74.6201			TEF	63.9033	34.2624	45.9742	35.219
TERF1	293.397	208.554	322.007	222.549			TERF1	249.139	163.173	320.882	370.179
TERF2	359.306	371.057	392.51	331.781			TERF2	248.318	348.851	386.122	1146.76
TERF2IP	2141.32	2106.14	1182.78	809.068			TERF2IP	661.854	3055.84	939.238	2815.57
TFAM	561.22	869.685	1075.5	1219.69			TFAM	1539.17	891.711	1679.5	515.153
TFAP2A	25.2269	10.0142	1	1			TFAP2A	1	17.0074	5.53991	13.5331
TFAP2B	2.54894	1	1	1			TFAP2B	1	94.236	4.55064	3.16646
TFAP2C	639.317	84.2057	2.60085	1			TFAP2C	1	1	31.2492	24.3332
TFAP2D	1	1	1	8.2344			TFAP2D	2.81152	48.9896	2.78628	6.50134
TFAP2E	3.72557	11.4762	9.5736	9.39649			TFAP2E	4.88212	14.6211	7.00843	12.7661
TFAP4	18.7826	22.8931	83.5128	83.6656			TFAP4	110.803	56.1048	117.711	87.3784
TFCP2	564.468	294.407	433.815	368.648			TFCP2	430.94	335.175	436.767	391.212
TFCP2L1	8.99437	5.22585	2.93074	1			TFCP2L1	1	3.557	1	8.93431
TFDP1	985.578	1418.8	1469.7	1761.06			TFDP1	2818.97	981.478	2239.76	862.736
TFDP2	206.74	128.168	185.23	161.046			TFDP2	140.765	181.086	231.39	172.027
TFDP3	1	1	1	4.46156			TFDP3	1	1	1	1
TFE3	178.202	114.282	37.0586	79.9783			TFE3	54.5915	71.8719	45.9678	66.0145
TFEB	1.24452	18.0294	1	2.76828			TFEB	1	1	1	1
TFEC	1	1.82123	6.34614	2.84223			TFEC	4.0103	3.43906	2.06478	1
TGIF1	221.48	182.288	246.863	257.616			TGIF1	387.661	178.478	245.255	394.789
TGIF2	394.838	205.908	635.775	471.07			TGIF2	645.761	275.833	612.368	194.862
TGIF2LX	0.612289	1	1	1			TGIF2LX	1	1.29787	1.72848	1
TGIF2LY	1	1	1	1			TGIF2LY	1	1	1	3.12195
THAP1	112.687	145.067	152.951	131.998			THAP1	193.215	180.908	169.082	152.924
THAP10	323.015	508.299	545.356	412.369			THAP10	738.785	720.623	718.363	470.599
THAP11	702.602	543.948	942.133	855.744			THAP11	985.825	1077.58	897.221	964.911
THAP2	39.0198	38.1594	94.6982	36.694			THAP2	41.4129	148.65	59.9903	151.624
THAP3	6.49726	1.89287	11.3398	10.6406			THAP3	7.75211	25.2249	7.5283	1
THAP4	2.65713	8.82239	0.751436	1			THAP4	1	1	0.612795	3.42624
THAP5	7.75412	3.2011	21.4025	11.0532			THAP5	18.2887	7.37565	14.2499	13.2939
THAP6	106.561	56.6687	32.2889	45.9578			THAP6	39.8249	85.4475	70.8736	46.1957
THAP7	11.9837	5.96483	3.77865	10.2059			THAP7	7.92333	7.27131	8.60858	21.8669
THAP8	13.9579	23.0621	20.2671	24.7615			THAP8	1.09082	28.2359	14.8361	52.0887
THAP9	37.5681	28.6815	117.153	93.3404			THAP9	105.47	70.8425	76.2754	66.16
THRA	80.586	33.814	6.1396	11.522			THRA	2.24011	33.3401	6.30513	114.676
THRB	1.59173	6.37821	1	1			THRB	1	1	1	1
TIGD2	109.624	50.6236	141.749	105.265			TIGD2	125.396	74.9395	114.781	29.6879
TIGD3	3.35949	3.51342	7.1503	12.5519			TIGD3	3.18524	24.2558	1	0.564857
TIGD4	1	1	26.4051	1			TIGD4	3.88488	1	16.4909	1
TIGD5	432.145	289.248	311.391	454.901			TIGD5	451.131	468.406	391.363	370.082
TIGD6	18.9493	22.6599	21.6065	3.30476			TIGD6	6.43685	32.9247	15.9004	14.4649
TIGD7	304.135	243.173	293.773	182.517			TIGD7	230.934	344.054	309.333	469.157
TIPARP	734.518	1284.56	362.468	390.821			TIPARP	1073.64	484.06	588.584	1007.41
TLX1	4.22414	1	10.6631	1			TLX1	6.60176	1	1	1
TLX2	1	1	1	1			TLX2	1	1	1	1
TLX3	1	3.08368	1	2.76307			TLX3	1	1	7.48329	3.76605
TOE1	57.8683	36.007	44.1358	54.0108			TOE1	95.181	53.4814	78.8605	38.7588
TOX	98.7245	142.591	20.8395	20.1674			TOX	9.31189	472.386	46.5197	77.143
TOX2	245.875	315.063	266.804	113.217			TOX2	53.9698	297.481	87.4448	445.054
TOX3	324.315	437.011	578.057	1462.97			TOX3	1263.33	1840.55	1517.86	1289.02
TOX4	246.653	220.838	214.368	183.122			TOX4	201.099	303.149	213.828	244.921
TP53	123.847	66.5858	146.99	149.934			TP53	89.2065	10.0157	102.486	161.376
TP63	16.1089	1	1	5.71643			TP63	1	5.26826	5.0475	7.15798
TP73	1	1	1	1			TP73	1	1	1	1
TPRX1	1	1	1	1			TPRX1	1	1	1	1
TRAFD1	250.279	162.708	201.637	187.968			TRAFD1	175.69	239.823	194.986	238.451
TRERF1	4.46732	16.7074	25.0668	13.331			TRERF1	21.6385	8.13644	18.3001	1
TRIM23	39.1495	37.8557	45.4655	34.7932			TRIM23	34.0961	49.6577	37.8328	69.4789
TRIM3	46.1285	35.7657	30.3052	33.8929			TRIM3	18.3042	46.7261	24.4846	91.7199
TRIM32	367.059	201.595	265.431	289.67			TRIM32	265.922	255.798	271.99	162.913
TRIT1	382.07	379.709	879.08	856.659			TRIT1	899.987	483.319	983.384	504.798
TRMT1	327.42	187.799	179.146	232.167			TRMT1	394.9	191.44	193.118	141.078
TRPS1	31.5081	56.8208	18.2628	21.2506			TRPS1	29.1798	45.7367	23.2171	43.1208
TSC22D1	2292.68	2083.82	2617.09	958.454			TSC22D1	858.341	2654.4	2583.46	3488.21
TSC22D2	705.051	999.786	421.851	626.367			TSC22D2	663.417	313.343	666.472	405.044
TSC22D3	142.163	110.452	130.52	86.4886			TSC22D3	68.7349	292.95	141.642	426.822
TSC22D4	38.8159	18.6108	15.2192	37.7553			TSC22D4	8.71298	34.4633	14.2927	90.8207
TSHZ1	245.871	138.527	213.432	54.6484			TSHZ1	35.6453	84.1697	162.119	653.26
TSHZ2	48.1264	18.5863	1267.52	3.86242			TSHZ2	10.7534	106.63	418.531	468.227
TSHZ3	291.592	171.346	207.51	11.037			TSHZ3	39.3694	101.545	567.83	756.488
TTF1	124.408	72.2532	127.284	93.4725			TTF1	81.8667	57.248	102.317	61.7714
TUB	45.917	21.7722	83.8447	49.7479			TUB	86.3625	99.0471	84.8773	458.989
TUT1	87.4124	55.0458	81.9868	45.8461			TUT1	73.7501	134.882	128.197	51.4799
TWIST1	272.847	37.0819	8.22152	116.472			TWIST1	70.9133	17.085	72.5702	234.902
U2AF1	578.449	500.042	594.775	703.459			U2AF1	887.76	419.511	574.018	261.758
U2AF1L4	30.8057	29.3747	18.5513	22.1562			U2AF1L4	22.1678	57.4589	27.5927	44.3615
UBE2K	7.63807	23.1038	41.5478	55.3372			UBE2K	25.5917	19.9649	17.7077	55.6343
UBP1	1389.69	1629.71	1553.17	1402.17			UBP1	1868.69	1405.26	2171.9	1167.16
UBR4	188.503	318.903	254.927	282.104			UBR4	229.808	290.698	274.772	489.777
UBTF	34.1509	20.9612	19.3133	29.6405			UBTF	29.9144	19.7373	30.1321	43.4758
UNCX	1	8.45863	1	1			UNCX	1.16176	1	2.92679	12.3936
UNK	1	12.1997	1	2.68946			UNK	1	15.9957	16.693	10.9335
UNKL	29.416	35.674	27.867	47.535			UNKL	33.2233	26.8924	23.5333	26.0597
USF1	17.1925	43.1134	15.3387	10.1925			USF1	8.20254	1	3.15709	3.59572
USF2	103.05	73.7689	77.0025	55.0803			USF2	56.1268	68.2886	47.8111	262.241
USP39	624.584	676.475	1028.22	826.562			USP39	1126.36	584.18	1182.07	733.93
VAX1	15.4371	48.5887	8.9642	4.26592			VAX1	1	1	1	1
VAX2	12.2365	21.8492	1	30.9251			VAX2	16.1719	62.3418	8.86411	13.2769
VDR	11.3501	1.88369	1	1			VDR	4.14055	1.44625	0.765174	1
VENTX	1	1	1	3.94952			VENTX	1	1	1	1
VEZF1	1066.26	1521.88	2588.45	1776.21			VEZF1	2782.85	3831.78	2629.22	3290.1
VPS72	219.72	198.933	329.458	294.716			VPS72	286.877	412.741	310.663	415.608
VSX1	1	1	38.2199	15.8613			VSX1	1	157.445	68.608	16.7149
VSX2	1	1	21.8826	22.4267			VSX2	1	508.592	12.9959	1042.82
WDHD1	40.1717	75.5503	168.882	134.149			WDHD1	143.697	44.1887	129.679	17.3556
WHSC1	17.8364	13.421	37.222	19.0743			WHSC1	16.4046	27.8259	22.3383	15.6009
WIZ	41.86	18.1943	43.4157	23.0085			WIZ	32.2033	35.3403	24.0254	23.4114
WNT8B	1	1	1	5.24929			WNT8B	1	1	1	1
WT1	7.30417	19.194	1	1			WT1	1	4.60215	1.82134	1
XBP1	1356.5	1064.26	1869.03	2087.4			XBP1	3534.26	1623.03	2871.51	1421.83
XPA	120.937	101.415	94.8878	98.3179			XPA	94.3878	97.1468	87.706	128.539
YBX1	7963.32	9232.81	12506.9	12462.4			YBX1	10982.9	15836.6	11191.9	12244.1
YBX2	33.8	21.2797	78.0791	45.8568			YBX2	13.9175	54.8486	69.4908	155.653
YEATS2	729.759	482.818	997.507	844.26			YEATS2	1104.29	936.198	981.16	783.656
YEATS4	386.305	640.241	856.163	1184.04			YEATS4	1334.98	744.409	971.824	861.633
YOD1	86.1599	70.5368	197.49	163.775			YOD1	238.696	189.563	167.518	126.665
YY1	1912.86	1875.18	2165.53	2095.75			YY1	2295.71	1317.34	2320.49	1481.33
YY2	4.31143	4.57544	1	4.43198			YY2	2.29714	1	1	1
ZBED1	949.351	775.076	1164.66	734.65			ZBED1	1066.03	1303.71	1120.39	1946.38
ZBED2	1	4.95833	1	1			ZBED2	1	1	1	1
ZBED3	18.6398	36.5861	1	15.9398			ZBED3	2.77381	21.6977	17.9101	45.9446
ZBED4	355.92	383.304	568.159	698.413			ZBED4	923.457	925.81	809.038	623.563
ZBP1	1	4.80613	11.8631	1			ZBP1	7.3947	1	5.13795	1
ZBTB1	12.8923	8.01507	18.9008	16.0207			ZBTB1	6.65766	21.9277	1.13126	5.60795
ZBTB10	54.9533	25.6896	45.0439	74.0383			ZBTB10	30.3674	25.9397	42.3534	9.20469
ZBTB11	157.987	175.406	140.594	183.288			ZBTB11	265.865	252.795	232.595	289.875
ZBTB12	1	7.41076	4.52883	1			ZBTB12	2.52113	1	1.85074	1
ZBTB16	3.75994	13.8383	59.4345	58.9913			ZBTB16	50.2058	10.0695	93.9775	28.7904
ZBTB17	163.236	85.9292	122.804	107.378			ZBTB17	72.8248	160.995	95.9732	161.461
ZBTB2	130.066	112.236	78.5468	122.927			ZBTB2	203.567	129.608	187.906	70.7901
ZBTB20	450.31	943.301	72.035	81.257			ZBTB20	37.2954	280.384	75.9961	601.984
ZBTB22	604.471	351.669	657.755	426.953			ZBTB22	308.061	814.795	398.19	781.37
ZBTB24	174.925	111.706	139.964	127.16			ZBTB24	226.304	115.576	293.848	159.852
ZBTB25	62.1962	38.1508	28.9549	31.7882			ZBTB25	47.7758	33.7627	45.6175	42.0086
ZBTB26	9.56241	3.8965	1	6.51942			ZBTB26	5.74374	1	1	14.1642
ZBTB3	134.779	92.1558	72.7565	83.4037			ZBTB3	107.617	165.326	114.267	128.747
ZBTB32	1	1	14.7689	15.3588			ZBTB32	19.3533	31.5909	6.93088	23.4466
ZBTB33	1638.13	1729.91	1622.19	1707.85			ZBTB33	2243.67	3202.67	2537.74	2712.37
ZBTB34	52.9164	47.415	173.792	174.957			ZBTB34	190.532	177.842	195.108	165.214
ZBTB37	1.43261	1	1	1			ZBTB37	1	1	1	1
ZBTB38	55.0801	13.5292	21.4602	29.9546			ZBTB38	23.0442	9.6385	13.8758	22.7127
ZBTB39	40.5431	22.0029	116.374	84.9327			ZBTB39	138.744	112.889	109.359	47.6336
ZBTB4	823.596	817.579	302.713	275.258			ZBTB4	222.241	544.273	372.863	920.033
ZBTB40	75.8164	52.3832	42.6998	68.5569			ZBTB40	39.7422	49.4265	49.7119	23.4503
ZBTB41	10.1525	42.1303	35.3241	52.0196			ZBTB41	24.0528	83.9859	39.6308	41.4013
ZBTB43	98.0977	66.1765	69.7333	89.3069			ZBTB43	54.5024	46.5468	62.6956	73.1674
ZBTB44	50.2157	46.1365	47.1251	51.6314			ZBTB44	55.5269	53.5286	62.746	58.4639
ZBTB45	244.023	224.688	240.42	179.88			ZBTB45	301.678	324.092	325.828	320.481
ZBTB46	55.8617	2.97505	262.936	349.75			ZBTB46	330.89	192.027	263.083	193.845
ZBTB47	37.4747	20.6495	22.2229	22.6124			ZBTB47	18.1876	26.3225	9.83512	30.4805
ZBTB48	192.459	234.932	178.696	153.062			ZBTB48	177.344	275.74	238.802	294.157
ZBTB5	204.75	136.059	427.161	351.29			ZBTB5	400.587	659.884	482.633	626.937
ZBTB6	11.1204	24.6892	15.2813	32.4371			ZBTB6	49.8145	52.2005	30.2527	43.819
ZBTB7A	38.8334	29.3151	32.7072	23.1776			ZBTB7A	13.7646	9.52776	26.9949	37.0722
ZBTB7B	13.9114	12.4026	2.6804	2.86207			ZBTB7B	11.3862	30.144	19.5135	1
ZBTB7C	9.43798	1	1	1			ZBTB7C	1	7.76124	1	1
ZBTB9	374.256	179.112	322.451	330.046			ZBTB9	333.407	290.116	359.549	196.399
ZC3H10	204.278	89.1723	157.834	177.533			ZC3H10	186.005	177.859	167.626	132.128
ZC3H11A	67.1927	19.2322	53.7293	48.3398			ZC3H11A	34.7674	13.502	21.2929	14.5537
ZC3H13	24.3891	11.4362	19.2217	24.8337			ZC3H13	11.6187	15.2266	9.74619	4.83
ZC3H14	126.447	96.8857	143.179	128.166			ZC3H14	133.351	86.7706	128.33	79.3303
ZC3H15	1310.04	1484.04	1286.9	1342.51			ZC3H15	1672.31	1344.17	1846.88	1514.65
ZC3H18	135.445	134.61	122.59	168.332			ZC3H18	126.899	64.9229	128.838	62.318
ZC3H3	431.591	366.534	358.517	459.401			ZC3H3	498.001	547.529	530.762	525.809
ZC3H4	1158.13	1052.75	1541.65	1481.82			ZC3H4	1294.43	1340.23	1869.33	1138.81
ZC3H6	8.24008	21.7464	41.5098	6.26046			ZC3H6	37.1828	71.7538	22.5157	33.2616
ZC3H7A	505.095	303.744	657.296	472.103			ZC3H7A	653.498	485.647	580.478	496.256
ZC3H7B	0.653568	2.42433	1	1			ZC3H7B	1	1	1	1
ZC3H8	138.918	140.457	97.4751	102.652			ZC3H8	62.6021	53.8617	129.249	59.7934
ZC3HAV1	312.499	291.471	134.786	120.775			ZC3HAV1	64.4954	41.2533	158.247	69.3587
ZCCHC11	327.347	292.846	768.706	525.268			ZCCHC11	592.62	625.222	682.948	504.087
ZCCHC6	149.813	58.6868	49.1726	58.0353			ZCCHC6	35.4272	32.9971	28.5853	43.2403
ZDHHC11	17.0102	22.284	49.2168	56.7462			ZDHHC11	43.9619	57.2379	59.7244	63.7655
ZDHHC19	1	1	6.92258	1			ZDHHC19	0.865537	9.5518	10.7969	16.9794
ZEB1	45.5984	56.0876	94.1801	38.3288			ZEB1	76.3581	154.865	51.5746	221.988
ZEB2	300.355	380.416	589.987	1019.74			ZEB2	898.422	664.656	965.416	747.795
ZFAT	1	10.4024	4.35365	1			ZFAT	3.3055	1	1	12.5529
ZFHX2	18.3626	12.0258	54.1076	47.3047			ZFHX2	15.8606	109.925	56.9238	77.4701
ZFHX3	180.809	211.713	478.639	745.107			ZFHX3	492.078	1108.91	465.721	228.666
ZFHX4	194.156	116.541	105.745	30.3097			ZFHX4	39.3822	713.957	308.572	114.986
ZFP1	179.18	164.494	189.574	188.09			ZFP1	190.475	356.154	225.776	257.876
ZFP106	806.988	563.663	521.346	528.135			ZFP106	655.702	400.067	536.261	483.735
ZFP112	321.867	204.392	264.701	300.49			ZFP112	242.541	350.608	411.927	356.616
ZFP14	25.8503	5.07149	108.205	52.1905			ZFP14	30.5687	214.605	56.6855	274.409
ZFP161	285.049	132.286	371.19	336.052			ZFP161	345.529	309.313	331.989	265.082
ZFP2	92.8792	44.9635	62.0942	17.1579			ZFP2	23.637	74.5486	30.2955	149.901
ZFP28	14.4236	23.2574	12.5855	13.7439			ZFP28	1.70309	22.4664	3.04174	25.1488
ZFP3	202.456	211.64	18.9768	8.55322			ZFP3	1	20.7888	30.7917	30.5941
ZFP30	115.405	113.022	223.203	226.105			ZFP30	153.041	379.169	344.396	376.533
ZFP36	217.666	333.443	69.4017	101.719			ZFP36	113.35	38.2072	100.924	90.9934
ZFP36L1	2611.5	3160.08	3118.03	3117.51			ZFP36L1	2334.85	2680.95	5595.87	4797.48
ZFP36L2	262.029	98.0969	192.674	61.9768			ZFP36L2	77.5424	108.574	167.277	137.448
ZFP37	167.593	111.528	232.17	164.996			ZFP37	223.223	622.659	223.157	345.633
ZFP41	1	1	1	1			ZFP41	1	1	1	1
ZFP42	19.3937	10.6797	18.2124	11.8987			ZFP42	7.32732	1	1	2.60004
ZFP57	9.55082	21.3297	10.4594	2.39741			ZFP57	14.6087	2.29866	5.94449	9.43707
ZFP62	5.88643	8.87653	5.1912	6.37793			ZFP62	11.2271	14.5812	17.5663	38.011
ZFP64	20.9847	6.46534	36.4834	20.3593			ZFP64	3.93813	0.700107	26.81	3.65955
ZFP82	93.6188	28.6691	87.9062	91.2007			ZFP82	110.493	180.304	51.9541	129.777
ZFP90	1040.62	621.963	775.823	586.972			ZFP90	782.252	1865.98	1054.73	1122.65
ZFP91	965.22	1221.72	1192.51	1030.19			ZFP91	817.732	1334.69	1274.86	1412.78
ZFP92	10.2391	4.71702	6.32382	2.81426			ZFP92	1	15.4607	2.92289	34.1332
ZFPM1	144.704	122.696	99.5021	140.153			ZFPM1	124.2	161.526	151.495	291.047
ZFPM2	47.4234	9.60457	16.1215	60.8229			ZFPM2	83.5524	37.0726	44.9572	117.215
ZFR	2089.81	1908.65	2323.64	1822.11			ZFR	3158.64	3227.26	3112.4	2861.45
ZFR2	1	1	8.6071	1.34817			ZFR2	1	20.0218	1	127.459
ZFX	162.637	234.156	169.547	225.5			ZFX	126.071	117.786	191.541	149.725
ZFY	1.87802	1	74.7612	5.41513			ZFY	111.978	99.0284	131.547	117.818
ZFYVE20	995.727	889.146	977.908	841.802			ZFYVE20	1186.23	2029.71	1228.15	1874.52
ZFYVE26	407.466	342.666	215.47	203.621			ZFYVE26	288.753	594.198	326.818	429.238
ZGPAT	153.807	111.632	69.3189	72.6689			ZGPAT	74.127	43.7738	85.3375	56.8357
ZHX1	119.734	97.2552	65.4414	51.6961			ZHX1	32.7749	69.6884	58.5332	83.8985
ZHX2	531.935	441.632	242.093	210.429			ZHX2	190.758	383.107	267.861	445.222
ZHX3	109.421	171.454	153.026	48.3162			ZHX3	49.7529	81.8797	64.1736	151.869
ZIC1	1	1	2.23478	11.7188			ZIC1	19.5968	110.704	3.24141	1
ZIC2	1048.11	292.001	18.0934	3484.1			ZIC2	7771.14	643.588	507.202	145.543
ZIC3	17.9573	20.3894	10.3685	42.8562			ZIC3	13.4431	13.0263	110.689	39.4173
ZIC4	4.38327	69.4528	1	1			ZIC4	8.97861	55.6912	1	2.81714
ZIC5	11.1543	1	4.86525	5.31016			ZIC5	10.9929	1	3.28805	1
ZIK1	79.5604	58.8474	147.574	131.276			ZIK1	158.918	51.8796	142.072	78.7015
ZIM2	1	2.67268	11.2003	1			ZIM2	4.564	11.1272	1	11.009
ZIM3	12.6481	1	4.29989	5.03945			ZIM3	22.309	18.6713	9.46473	6.98259
ZKSCAN1	140.483	118.465	89.1378	81.0233			ZKSCAN1	31.9297	49.7974	34.5792	80.0955
ZKSCAN2	124.745	111.385	135.801	144.948			ZKSCAN2	120.26	265.152	145.703	237.104
ZKSCAN3	151.374	80.4794	129.584	156.309			ZKSCAN3	120.982	120.979	174.791	146.232
ZKSCAN4	112.303	73.3545	148.927	82.5712			ZKSCAN4	68.3825	129.662	103.681	117.251
ZKSCAN5	32.8693	18.8348	24.1604	31.4583			ZKSCAN5	37.2244	50.1476	46.3012	40.6791
ZMAT1	5.96518	9.82025	1.41876	1			ZMAT1	1	7.38765	2.88378	4.37588
ZMAT2	703.817	427.951	336.698	327.84			ZMAT2	356.252	547.422	428.91	487.437
ZMAT3	2648.57	2683.42	2518.45	2017.06			ZMAT3	1230.05	2022.94	1172.93	2745.09
ZMAT4	13.6298	13.3745	52.2291	114.45			ZMAT4	247.239	129.947	72.4413	33.1207
ZMAT5	62.2407	37.8745	51.6127	40.6254			ZMAT5	31.715	48.4621	59.4333	47.6435
ZNF10	116.435	92.2646	203.787	177.86			ZNF10	170.169	316.648	358.49	266.423
ZNF100	1	1.53239	11.0778	5.79978			ZNF100	5.7293	13.8029	12.0954	3.5007
ZNF101	21.1843	8.47177	18.9419	14.9835			ZNF101	28.166	23.6389	13.9279	1
ZNF107	13.5963	39.7001	53.3499	48.581			ZNF107	57.5637	1	46.0872	13.9744
ZNF114	27.1815	3.93551	30.8945	29.999			ZNF114	30.9749	12.279	30.4515	5.49819
ZNF117	1	1	2.01981	1			ZNF117	1	1	1	1
ZNF12	241.031	196.673	300.832	312.432			ZNF12	275.342	224.589	221.439	370.02
ZNF121	18.0726	24.3591	49.2144	40.9505			ZNF121	16.6303	23.8798	20.7477	25.844
ZNF124	51.9642	32.0331	142.308	89.9668			ZNF124	116.255	89.6536	156.052	56.2436
ZNF131	114.614	78.686	79.3724	119.034			ZNF131	102.303	105.412	82.6195	122.089
ZNF132	26.6389	6.40143	17.1587	7.75672			ZNF132	17.5071	21.8111	19.6862	1
ZNF133	73.5714	70.3577	94.1246	79.1659			ZNF133	56.4995	167.832	118.549	122.026
ZNF134	130.482	60.426	97.0345	80.5442			ZNF134	53.4839	61.7132	73.1184	71.2132
ZNF135	367.777	216.27	40.8815	38.3678			ZNF135	94.3178	150.905	82.3744	84.0802
ZNF136	29.2191	7.65402	32.8923	30.0626			ZNF136	21.15	11.3195	25.9652	30.1609
ZNF137	64.9745	48.7173	55.618	53.5281			ZNF137	51.4146	65.3742	65.6902	41.6087
ZNF138	33.068	34.271	113.657	96.3402			ZNF138	103.081	86.0249	91.6275	71.8677
ZNF14	1271.89	1711.61	1614.31	2297.85			ZNF14	918.711	1179.31	733.419	1431.23
ZNF140	291.999	168.987	182.085	211.797			ZNF140	260.996	161.166	312.695	223.472
ZNF141	17.4532	13.5389	49.8193	48.6871			ZNF141	47.9066	16.7831	35.2314	1.25858
ZNF142	626.702	546.146	603.061	563.368			ZNF142	633.161	683.398	775.545	657.519
ZNF143	289.594	298.967	382.345	386.699			ZNF143	543.874	600.257	489.708	393.722
ZNF146	725.683	620.762	941.244	1032.43			ZNF146	1224.85	1037.38	1404.54	698.808
ZNF148	1349.4	1045.31	675.17	637.24			ZNF148	485.209	540.235	577.155	988.799
ZNF154	98.4651	98.5065	28.8449	1.45507			ZNF154	19.0073	15.1782	68.2114	39.9945
ZNF155	30.6274	9.05982	17.6888	28.2215			ZNF155	20.2243	25.611	20.348	37.5314
ZNF157	5.76568	9.13465	18.8016	13.7662			ZNF157	7.96247	1	1	0.983301
ZNF16	119.024	70.6771	97.7511	93.1363			ZNF16	148.85	160.304	131.814	134.049
ZNF160	116.116	83.2668	99.9128	81.7463			ZNF160	55.8184	42.6436	67.0752	78.6815
ZNF165	45.8864	7.7286	25.4023	27.748			ZNF165	34.2715	47.2153	36.571	74.1084
ZNF167	66.0499	37.4134	52.6957	34.4247			ZNF167	44.5168	132.091	67.254	83.8202
ZNF169	1	1	7.84776	2.36761			ZNF169	1	1	5.76794	1
ZNF17	239.346	169.868	209.207	177.897			ZNF17	276.32	353.104	314.858	368.06
ZNF174	66.929	44.6913	60.0142	40.6068			ZNF174	40.7397	53.2898	57.9421	51.8021
ZNF175	135.354	64.5833	126.833	73.7792			ZNF175	108.462	247.863	150.766	186.547
ZNF177	196.649	138.675	278.264	133.025			ZNF177	245.233	422.764	231.12	344.378
ZNF18	336.753	156.934	119.486	96.6298			ZNF18	140.383	220.606	151.237	321.387
ZNF180	2.93703	2.96816	1	16.1142			ZNF180	5.57054	11.1802	1.20363	5.80149
ZNF181	165.548	78.8636	102.135	78.2233			ZNF181	95.6396	203.899	128.613	279.363
ZNF182	50.7143	17.0427	50.964	35.4081			ZNF182	20.6989	37.2049	39.8422	40.9979
ZNF184	124.877	60.3404	108.562	109.331			ZNF184	181.921	155.892	151.513	128.735
ZNF187	191.362	160.637	141.77	101.819			ZNF187	107.612	169.225	167.564	208.838
ZNF189	309.844	168.375	250.891	207.399			ZNF189	185.67	354.402	300.483	288.648
ZNF19	18.206	1	1	1.66577			ZNF19	3.03015	9.11621	12.3668	8.01987
ZNF192	9.09655	1	7.6938	1.19253			ZNF192	2.95268	4.93084	1.57164	5.37261
ZNF193	206.09	135.354	281.735	230.363			ZNF193	325.988	700.531	366.702	585.787
ZNF195	490.457	578.819	824.351	638.48			ZNF195	951.624	607.63	964.975	676.309
ZNF197	97.4429	79.8966	158.471	119.155			ZNF197	124.406	158.448	144.022	122.359
ZNF2	30.3259	20.5693	31.8268	16.9181			ZNF2	27.1155	46.706	23.8001	20.2418
ZNF20	379.736	197.518	460.61	305.059			ZNF20	368.708	310.985	409.107	349.764
ZNF200	82.2588	49.845	146.688	128.323			ZNF200	195.925	108.173	176.306	88.119
ZNF202	41.9459	19.9026	51.6069	61.4072			ZNF202	99.5396	37.9203	72.6198	25.2583
ZNF205	28.3532	14.5202	19.6275	19.7877			ZNF205	11.8339	40.8077	22.4239	48.6345
ZNF207	2031.5	2039.42	2425.23	2819.61			ZNF207	3812.72	2489.75	3540.45	1826.11
ZNF208	1	16.3412	1	6.66343			ZNF208	1	1	1	1
ZNF211	147.377	86.3593	167.209	81.5379			ZNF211	160.513	167.422	167.541	188.559
ZNF212	273.598	148.448	325.465	260.667			ZNF212	378.566	359.921	318.797	209.095
ZNF213	123.901	95.9828	129.683	87.6923			ZNF213	163.606	297.699	149.818	183.352
ZNF214	26.0693	7.49657	36.0245	36.6146			ZNF214	41.9274	39.131	34.8775	25.3572
ZNF215	22.2474	12.7991	18.2118	119.19			ZNF215	97.2892	1	54.2472	33.4271
ZNF217	432.615	303.282	467.206	440.102			ZNF217	663.936	273.2	577.63	97.4104
ZNF219	157.038	193.145	987.435	760.558			ZNF219	926.833	708.883	855.079	554.55
ZNF22	1328.71	1311.57	1427.84	1527.62			ZNF22	1907.31	1505.56	1719.15	1527.68
ZNF221	1	1	1	1			ZNF221	1	1	1	1
ZNF222	40.8606	18.0211	46.1114	28.8071			ZNF222	32.9805	51.9487	48.0244	92.1003
ZNF223	995.201	1120.37	1070.83	1234.35			ZNF223	624.186	731.022	650.846	719.981
ZNF224	42.4393	8.16666	52.3628	9.91987			ZNF224	34.7071	3.62233	18.5143	9.87235
ZNF225	84.5692	24.3032	73.3046	40.0515			ZNF225	48.4988	67.1183	83.2829	72.5152
ZNF226	182.609	99.7939	131.759	113.779			ZNF226	105.254	172.55	133.103	340.173
ZNF227	186.554	81.1979	269.966	168.016			ZNF227	307.132	268.227	308.133	216.752
ZNF229	50.0772	29.4646	41.3746	23.8369			ZNF229	45.2795	78.8112	60.9957	44.3515
ZNF23	337.247	256.949	212.207	209.098			ZNF23	243.933	343.034	267.546	457.639
ZNF230	15.9361	19.2457	52.9044	22.6152			ZNF230	24.6716	39.3613	39.6069	90.6982
ZNF232	105.462	116.215	200.116	163.716			ZNF232	198.156	347.317	226.417	267.113
ZNF233	45.6529	12.1267	9.89084	1			ZNF233	31.3848	14.8856	41.4227	40.9178
ZNF234	173.782	93.1303	147.538	102.938			ZNF234	73.2403	65.8874	94.4349	100.981
ZNF235	57.276	26.1038	45.0602	30.4003			ZNF235	70.9998	98.8931	87.9046	86.7715
ZNF236	37.8993	13.4536	25.5801	25.0225			ZNF236	20.9921	20.5188	23.2755	19.113
ZNF238	3.93189	7.5646	7.40104	1			ZNF238	1	1	1	1
ZNF239	277.964	216.379	148.985	228.565			ZNF239	379.784	212.038	285.266	226.367
ZNF24	82.897	81.4849	69.014	63.944			ZNF24	106.688	30.5788	42.8664	31.2613
ZNF248	129.551	85.2576	74.3402	5.31886			ZNF248	116.656	253.016	91.7823	123.255
ZNF25	249.467	302.687	208.296	151.54			ZNF25	243.029	1032.28	259.273	1482.44
ZNF250	116.432	39.5742	206.905	150.25			ZNF250	203.308	224.495	192.944	218.002
ZNF251	13.2414	22.7363	19.0107	17.0321			ZNF251	5.77745	12.2241	10.525	36.7032
ZNF252	505.925	503.962	356.726	326.351			ZNF252	492.25	382.074	497.439	479.096
ZNF253	28.5925	16.8523	28.7551	35.9042			ZNF253	30.8255	39.826	31.6834	23.597
ZNF254	118.093	105.689	255.614	145.563			ZNF254	266.393	257.144	274.692	196.853
ZNF256	298.988	141.705	364.8	296.486			ZNF256	406.934	187.925	391.272	213.857
ZNF257	11.7191	1	3.36048	1			ZNF257	14.0274	7.99027	1	7.03107
ZNF26	156.899	118.915	191.034	208.435			ZNF26	281.644	282.232	272.141	197.002
ZNF260	519.327	441.884	825.311	631.061			ZNF260	1052.39	1078.87	944.6	809.735
ZNF263	448.962	268.555	483.834	402.984			ZNF263	462.715	391.564	493.428	332.217
ZNF264	175.203	138.567	172.258	204.538			ZNF264	164.263	153.286	149.013	250.845
ZNF266	176.958	149.037	164.015	137.108			ZNF266	219.649	290.998	202.25	194.798
ZNF267	19.7175	9.90645	1	1			ZNF267	8.45292	1	12.8339	1
ZNF268	22.2155	5.2002	20.41	21.36			ZNF268	13.2272	9.35924	24.7397	9.71051
ZNF271	472.781	403.178	397.068	372.703			ZNF271	330.098	271.748	353.391	471.125
ZNF273	21.8355	26.1197	58.796	98.495			ZNF273	79.0944	60.5827	75.4874	26.8402
ZNF274	170.584	130.898	266.07	205.099			ZNF274	335.871	226.609	236.986	177.798
ZNF275	138.163	177.244	177.5	172.666			ZNF275	192.897	119.759	170.303	333.854
ZNF276	17.6424	20.9339	24.552	21.7386			ZNF276	6.01141	21.7126	13.8915	19.2367
ZNF277	694.688	350.159	634.396	459.05			ZNF277	535.357	533.946	515.424	564.1
ZNF28	48.2097	31.2755	35.7424	30.8898			ZNF28	54.3759	43.9572	24.7082	65.1723
ZNF280A	1	1	10.1328	0.919303			ZNF280A	1	1	1	9.15287
ZNF280B	48.341	64.2095	48.9674	67.6933			ZNF280B	11.1167	5.93526	73.7043	66.0681
ZNF280C	155.157	145.492	305.944	312.854			ZNF280C	516.014	245.391	439.672	147.774
ZNF280D	128.118	76.9777	17.7293	1			ZNF280D	1	1	83.446	27.8185
ZNF281	456.57	703.277	706.733	923.824			ZNF281	998.598	747.875	938.461	704.334
ZNF282	177.127	123.145	141.296	117.311			ZNF282	135.46	139.839	202.445	206.694
ZNF283	87.79	92.3345	48.2591	35.7479			ZNF283	48.9528	37.6096	46.614	18.2976
ZNF284	1	6.75057	11.7561	2.82383			ZNF284	1	1	3.83706	1
ZNF285A	179.104	111.418	195.715	133.729			ZNF285A	119.217	315.743	238.712	308.869
ZNF286A	250.288	56.1685	189.555	254.41			ZNF286A	159.009	135.501	137.021	209.102
ZNF287	52.182	47.2508	37.0628	46.834			ZNF287	11.6048	37.1955	32.0697	38.1027
ZNF292	10.9835	9.36273	6.27991	1			ZNF292	1	1	1	20.8706
ZNF295	135.303	155.81	212.016	198.352			ZNF295	255.683	262.099	235.982	201.526
ZNF296	67.6174	63.5926	64.4801	20.0225			ZNF296	5.57169	87.7116	45.9507	126.242
ZNF3	47.3482	18.4037	43.8142	37.969			ZNF3	20.7364	22.628	29.1102	30.9843
ZNF30	91.1865	39.8045	144.274	94.377			ZNF30	158.223	197.301	178.289	311.314
ZNF300	67.9104	46.6578	122.429	34.9315			ZNF300	137.936	160.502	96.9567	140.633
ZNF302	594.723	407.822	524.942	530.385			ZNF302	617.029	703.193	610.34	978.423
ZNF304	58.1778	67.604	49.3968	47.9211			ZNF304	47.9947	91.6148	74.9465	79.5874
ZNF311	75.475	28.4426	1	10.3231			ZNF311	0.979076	1.87654	1	6.21406
ZNF317	194.46	131.676	166.413	165.407			ZNF317	243.969	404.789	292.396	264.095
ZNF318	271.44	406.775	511.352	401.668			ZNF318	520.319	531.178	602.412	616.283
ZNF319	265.58	190.949	265.574	219.642			ZNF319	318.101	468.626	350.948	373.542
ZNF32	121.068	74.3851	100.255	60.7113			ZNF32	81.0313	157.919	64.8637	105.459
ZNF320	185.32	177.048	176.292	144.77			ZNF320	190.814	169.535	135.473	128.825
ZNF321	1	1	1	1			ZNF321	6.94162	1	2.35811	1
ZNF322A	267.325	167.863	406.499	273.065			ZNF322A	364.953	529.799	384.927	402.497
ZNF322B	100.352	22.2035	87.5155	80.0515			ZNF322B	64.5774	56.7299	74.8704	61.9733
ZNF323	86.5635	54.6608	82.3883	83.0056			ZNF323	62.4225	150.577	96.8449	136.174
ZNF324	98.8877	53.4335	77.544	79.2675			ZNF324	64.5033	157.293	107.063	236.542
ZNF326	60.4297	47.8313	68.0256	63.7751			ZNF326	57.9005	29.6664	43.7743	34.9288
ZNF329	294.769	259.062	393.531	280.433			ZNF329	365.67	534.989	432.278	768.354
ZNF331	59.5048	83.2834	121.752	84.7565			ZNF331	179.033	89.5696	162.927	127.713
ZNF333	134.987	133.224	190.988	140.643			ZNF333	153.863	251.413	205.294	294.129
ZNF334	135.212	76.1349	194.507	136.567			ZNF334	124.855	115.64	186.059	165.368
ZNF335	29.7084	15.4218	2.70048	8.75831			ZNF335	10.2595	1.25764	16.6095	27.0827
ZNF337	337.57	250.279	302.439	316.84			ZNF337	334.752	513.084	356.897	479.237
ZNF33A	56.3568	72.369	98.5727	57.5516			ZNF33A	61.9314	110.534	75.2583	94.3332
ZNF33B	123.569	107.096	172.651	82.1999			ZNF33B	113.604	277.732	171.818	182.555
ZNF34	112.159	51.6955	75.7073	87.9189			ZNF34	50.2306	87.5241	68.5481	109.819
ZNF341	57.9253	38.2647	56.2638	55.3067			ZNF341	68.0638	66.0672	62.0797	46.2501
ZNF343	106.235	51.8199	67.9381	71.9576			ZNF343	104.776	52.5175	75.2218	46.023
ZNF345	8.61093	8.06389	12.316	10.8578			ZNF345	15.7749	22.2744	11.9148	8.08884
ZNF346	32.8789	53.5279	56.9284	49.944			ZNF346	19.2091	17.7259	30.5022	41.9168
ZNF347	30.5965	13.7829	52.2967	46.7775			ZNF347	23.462	36.1375	34.388	36.192
ZNF35	131.574	70.4198	178.381	168.776			ZNF35	289.478	235.156	323.509	201.863
ZNF350	39.6258	12.8726	37.8352	4.23306			ZNF350	3.80189	14.8451	26.5718	23.0142
ZNF354A	61.5157	71.6127	38.0321	29.2559			ZNF354A	49.7387	41.3208	48.1695	60.8535
ZNF354B	27.2989	18.6885	13.1513	11.8908			ZNF354B	10.6499	44.146	24.9061	52.8871
ZNF354C	5.08502	1	11.6734	13.3817			ZNF354C	1	18.4347	5.05835	20.2919
ZNF358	889.864	575.319	955.466	792.758			ZNF358	1050.49	1581.42	1121.01	1255.44
ZNF362	506.35	405.173	814.065	679.797			ZNF362	1183.27	910.994	853.824	968.714
ZNF365	37.0866	85.3308	1	1			ZNF365	6.2576	14.2241	12.4877	9.41961
ZNF366	11.1477	6.63584	1	2.83611			ZNF366	1	1.32252	1	1
ZNF367	5.26437	14.9942	50.7471	26.4972			ZNF367	5.89063	2.58196	17.959	1
ZNF37A	12.9614	11.0907	3.17774	0.872532			ZNF37A	1	3.41454	1	5.57984
ZNF382	4.74031	9.00085	12.2552	1			ZNF382	3.64525	1	1	1
ZNF383	76.1045	44.1619	33.9155	54.0602			ZNF383	48.3276	52.9115	58.8194	46.7318
ZNF384	53.0038	76.2794	104.073	86.7242			ZNF384	81.0747	57.7385	96.6732	110.594
ZNF385A	27.515	9.5654	17.4252	19.5839			ZNF385A	4.45906	1	13.0727	108.621
ZNF385B	6.15405	3.62146	6.8601	5.23934			ZNF385B	1	9.63089	4.88079	27.3613
ZNF385C	1.17946	10.7664	11.2919	1			ZNF385C	8.6396	23.6609	1	5.01277
ZNF385D	387.262	101.09	39.1808	1.66571			ZNF385D	3.07117	443.813	139.511	105.677
ZNF391	4.9887	12.2566	3.63048	1			ZNF391	1	1	1	1
ZNF394	523.454	623.331	928.764	924.405			ZNF394	367.225	440.587	358.895	605.192
ZNF395	823.389	624.091	445.002	432.149			ZNF395	182.764	248.105	339.569	143.739
ZNF396	1	14.0865	1	1.46066			ZNF396	1	5.45831	1.42576	9.82039
ZNF398	90.1121	99.546	133.351	126.953			ZNF398	125.311	230.108	121.652	219.264
ZNF404	123.548	37.1557	77.2833	51.9113			ZNF404	53.7988	83.2569	73.6352	146.883
ZNF407	118.441	70.8229	73.002	77.9882			ZNF407	93.5179	88.6419	93.822	78.497
ZNF408	131.192	111.55	105.779	103.37			ZNF408	106.443	130.316	95.0578	132.582
ZNF409	5.71607	10.3018	11.0576	1			ZNF409	3.40309	24.0037	11.04	19.8401
ZNF41	1.28735	4.8991	4.27134	1			ZNF41	1	7.12931	1	14.0041
ZNF410	756.201	665.417	774.937	742.093			ZNF410	792.777	623.402	931.897	739.854
ZNF414	10.6098	1	24.3655	17.5464			ZNF414	6.94605	8.36497	7.91037	33.1537
ZNF415	409.248	298.899	320.372	247.472			ZNF415	291.525	555.329	357.328	751.565
ZNF416	118.689	34.0768	117.254	92.1285			ZNF416	105.427	107.937	114.812	152.334
ZNF417	17.6192	1	25.557	20.536			ZNF417	8.0021	3.89608	31.057	8.68744
ZNF418	18.6768	24.0716	36.514	37.9851			ZNF418	32.3343	52.0075	29.4111	36.8195
ZNF419	347.849	237.537	301.123	316.599			ZNF419	313.104	383.272	294.144	437.756
ZNF420	93.5285	32.2514	60.7673	119.874			ZNF420	47.8503	88.5516	88.0013	152.619
ZNF423	253.443	256.57	240.634	350.711			ZNF423	277.511	373.396	272.634	1770.86
ZNF425	140.643	110.904	124.054	63.6285			ZNF425	80.4765	218.697	189.4	184.556
ZNF426	301.338	172.884	254.814	186.88			ZNF426	293.201	194.7	252.85	165.155
ZNF428	4816.26	3274.42	3692.88	3413.45			ZNF428	4565.76	6579.32	5241.78	8165.57
ZNF429	29.5849	6.24294	37.517	16.3944			ZNF429	12.2329	11.1154	20.6418	21.6749
ZNF43	44.5544	81.9198	90.7104	87.5855			ZNF43	113.695	95.6501	95.1745	34.5437
ZNF430	2545.59	2621.21	2625.3	3243.47			ZNF430	1928.76	2157.65	2059.45	2516.78
ZNF431	47.4413	30.2252	108.414	95.1865			ZNF431	124.311	52.0703	95.8012	61.6311
ZNF432	38.4893	28.4409	80.2704	63.0497			ZNF432	45.2606	49.9715	65.3253	29.5043
ZNF433	162.858	31.8218	59.4213	64.2763			ZNF433	67.5746	73.5565	60.3031	62.0648
ZNF434	251.807	231.54	329.808	266.031			ZNF434	304.883	433.084	352.598	330.411
ZNF436	529.319	177.49	102.024	49.3156			ZNF436	44.1206	97.7784	44.2313	150.243
ZNF438	72.6257	24.227	34.1704	11.4543			ZNF438	39.4869	72.8953	26.7314	73.0994
ZNF439	241.722	194.289	232.269	52.2557			ZNF439	9.37303	9.01117	191.202	256.942
ZNF44	1	1	1	1			ZNF44	1	1	1	1
ZNF440	1	1	1	1			ZNF440	1	1	2.53565	20.2368
ZNF441	19.5108	14.3528	27.6592	2.0985			ZNF441	8.63897	1	5.11622	46.8115
ZNF442	73.0851	16.4951	44.7789	29.3897			ZNF442	49.6372	19.4156	49.318	32.4404
ZNF443	30.1975	43.8731	138.339	105.347			ZNF443	152.22	112.329	149.899	97.6414
ZNF444	213.081	214.963	199.513	225.192			ZNF444	185.912	201.064	218.645	353.407
ZNF445	4.36994	1	19.486	12.1387			ZNF445	1	26.2844	8.48008	23.7827
ZNF446	112.005	68.3303	86.5881	104.936			ZNF446	123.832	86.8052	76.7757	144.287
ZNF449	1.56666	3.17967	16.8073	7.25092			ZNF449	25.0046	1	8.02169	3.60657
ZNF45	218.901	185.341	224.044	245.118			ZNF45	327.186	177.995	347.279	300.53
ZNF451	115.598	66.2328	202.87	164.906			ZNF451	154.42	141.871	113.175	110.636
ZNF454	38.4228	14.5419	28.9509	15.003			ZNF454	2.50819	2.12374	0.603162	25.8532
ZNF460	12.7351	20.8542	28.0134	19.1497			ZNF460	18.5798	17.278	21.9141	10.6055
ZNF461	1	4.40365	6.57017	11.7162			ZNF461	7.73004	7.5868	1.90133	22.3688
ZNF462	429.065	402.224	1759.43	1220.39			ZNF462	1191.11	1336.53	1732.54	1477.73
ZNF467	1.63377	11.8274	27.6481	33.487			ZNF467	72.2711	238.733	50.291	1
ZNF468	32.4123	18.0096	18.3143	13.7816			ZNF468	25.2182	10.6799	3.02851	5.74987
ZNF470	58.5343	30.2628	52.0783	77.7403			ZNF470	67.1188	61.5182	60.0368	50.8545
ZNF471	98.2045	64.5603	58.5395	1			ZNF471	22.1643	80.8968	59.187	115.562
ZNF473	83.0376	56.2475	151.236	109.993			ZNF473	148.22	91.8779	143.572	100.125
ZNF474	11.7395	10.9846	1.35324	1			ZNF474	1	3.87847	1	7.72491
ZNF479	9.93005	8.40851	3.6259	13.5832			ZNF479	19.4027	32.8934	7.10257	12.7794
ZNF48	23.6111	7.38969	32.022	44.5798			ZNF48	23.023	11.8941	39.8751	33.6561
ZNF480	221.159	238.078	291.332	269.249			ZNF480	326.354	210.13	307.823	340.799
ZNF483	82.375	137.36	165.886	145.677			ZNF483	54.3801	81.6772	61.0337	88.0019
ZNF484	62.4652	34.1593	69.5053	100.599			ZNF484	63.9313	124.292	79.6088	105.767
ZNF485	35.2739	24.7639	25.0076	31.1549			ZNF485	37.6853	13.4394	32.2895	33.3146
ZNF486	5304.05	5890.46	5198.41	6185.45			ZNF486	3839.88	4271.86	4212.34	5838.13
ZNF487	3.41067	1	1	1			ZNF487	5.84805	6.24148	1	12.1263
ZNF488	5.2874	12.4621	11.1152	8.65021			ZNF488	32.8738	9.68517	14.9622	12.143
ZNF490	56.2386	21.9865	28.4359	23.9208			ZNF490	34.3525	112.773	43.9385	50.6749
ZNF491	26.4734	4.91659	51.486	30.4732			ZNF491	29.2593	128.525	57.0198	62.5385
ZNF493	20.0443	10.6268	48.8459	50.2787			ZNF493	40.9363	67.5066	46.6123	55.9455
ZNF496	6.96881	16.9733	1	2.80682			ZNF496	13.2971	13.2148	7.76618	7.69849
ZNF497	9.55874	1	9.77697	9.94974			ZNF497	1	3.28958	1	3.62469
ZNF498	22.1122	20.7552	36.4106	53.0173			ZNF498	43.738	56.9064	56.8237	47.35
ZNF500	89.4458	82.9706	71.4797	81.2175			ZNF500	88.1401	92.4413	90.9942	196.02
ZNF501	26.4628	15.9785	18.5416	12.4014			ZNF501	5.94963	14.5889	17.7081	11.8562
ZNF502	90.8435	65.1665	95.5746	56.8355			ZNF502	68.1781	93.2933	79.1476	92.5218
ZNF503	50.5243	95.6795	118.99	13.1664			ZNF503	2.80966	0.975101	230.895	269.644
ZNF506	5.0374	1	1	3.35965			ZNF506	2.56417	3.02978	8.8242	11.0828
ZNF507	26.6728	34.4193	38.256	26.4466			ZNF507	55.5777	61.904	45.1831	20.5549
ZNF509	29.277	19.4361	17.5616	11.4226			ZNF509	15.5724	19.7349	33.5305	31.4648
ZNF510	39.23	12.3687	84.0472	28.2378			ZNF510	32.2798	74.17	46.7041	66.7911
ZNF511	615.281	586.959	838.717	952.51			ZNF511	1452.67	508.335	960.049	359.776
ZNF512	957.909	905.266	1199.17	1577.25			ZNF512	1658.8	2089.49	1590.47	1499.82
ZNF512B	72.7213	68.7701	35.6332	94.71			ZNF512B	65.5118	123.578	80.5472	113.933
ZNF513	134.434	74.0949	67.1779	70.954			ZNF513	69.1614	81.6723	60.357	155.628
ZNF514	130.671	64.7447	116.333	49.9117			ZNF514	73.5456	83.607	71.3019	90.2732
ZNF516	16.0235	9.22624	14.0726	21.703			ZNF516	16.3572	6.98016	19.4769	8.16006
ZNF517	7.06501	1	3.5076	1.69001			ZNF517	12.5628	13.1052	9.29331	1.91745
ZNF518A	239.265	286.69	492.909	351.692			ZNF518A	460.608	231.321	558.482	351.992
ZNF518B	724.317	935.356	417.132	902.772			ZNF518B	1887.33	1836.72	804.176	516.78
ZNF519	23.4927	23.9766	73.2581	57.9867			ZNF519	72.9265	47.8939	75.992	22.0143
ZNF521	209.006	232.579	632.611	419.885			ZNF521	738.328	928.657	898.144	1553.16
ZNF524	108.379	37.1164	48.3785	25.6992			ZNF524	20.1617	14.4722	14.02	29.1223
ZNF526	41.4293	27.6582	60.1969	63.0806			ZNF526	73.4033	48.6364	43.8319	53.7846
ZNF527	16.9218	1	2.5634	9.93828			ZNF527	9.64357	23.2556	9.15466	17.5735
ZNF528	1	6.32258	1	1			ZNF528	1	1	1	1
ZNF529	440.141	224.531	308.503	292.064			ZNF529	474.892	646.85	531.002	664.514
ZNF530	13.9162	1	1	1			ZNF530	1	1	1	1
ZNF532	609.816	485.73	1140.51	663.185			ZNF532	793.454	1112.9	1067.11	1115.19
ZNF536	144.381	2.99017	96.367	54.632			ZNF536	66.1714	215.844	196.629	153.411
ZNF540	1	1	1.05718	2.2706			ZNF540	8.39488	125.767	15.5538	178.369
ZNF541	4.34968	3.89974	1	2.91906			ZNF541	2.21623	1	1	16.6819
ZNF542	12.9804	1	26.6395	6.2851			ZNF542	34.094	31.4183	21.0429	10.8766
ZNF543	52.8315	37.439	61.3491	37.7319			ZNF543	126.346	111.765	98.7948	65.4836
ZNF544	437.887	251.567	171.49	189.89			ZNF544	274.377	255.469	239.525	149.382
ZNF546	1	1	1	1			ZNF546	1	1	1	1
ZNF547	18.0388	2.09436	6.16761	9.6296			ZNF547	8.93108	14.1047	1.52172	2.26053
ZNF548	251.918	220.979	260.782	238.062			ZNF548	218.607	265.039	355.262	302.76
ZNF549	1144.84	1743.49	1675.36	2028.11			ZNF549	767.302	1170.6	739.447	2020.44
ZNF550	73.1373	38.8353	107.224	76.8848			ZNF550	100.688	123.224	102.44	136.287
ZNF551	43.9541	12.0472	90.7131	61.3546			ZNF551	83.0928	37.8806	47.2721	16.6401
ZNF552	2.85427	8.88728	1.79698	1			ZNF552	0.822824	1	2.0977	6.55207
ZNF554	1	1	1	1			ZNF554	1	1	1.03709	1
ZNF555	94.6712	23.8433	53.791	70.7185			ZNF555	67.9642	62.2595	69.4446	83.5062
ZNF556	3.77463	1	15.4329	1			ZNF556	1	1	1	2.8148
ZNF557	168.439	161.171	149.511	211.812			ZNF557	71.5305	84.3738	81.2089	81.3407
ZNF558	427.807	323.069	341.142	132.719			ZNF558	324.827	448.445	283.726	506.812
ZNF559	313.9	331.303	294.951	124.76			ZNF559	415.591	321.249	400.501	254.542
ZNF560	7.41359	11.3703	35.8751	6.62626			ZNF560	51.6254	7.05548	57.1458	8.80516
ZNF561	197.561	120.536	185.824	220.332			ZNF561	344.454	163.999	266.175	165.876
ZNF562	324.301	308.533	391.938	376.53			ZNF562	341.967	306.028	279.285	349.38
ZNF563	4.02183	15.7188	31.9062	7.7029			ZNF563	1	1	1	1.58788
ZNF564	193.786	30.5988	101.523	87.8703			ZNF564	59.0162	116.644	84.977	75.2344
ZNF565	38.7297	32.0839	45.1925	27.6677			ZNF565	43.8811	60.846	31.8577	60.9799
ZNF566	24.5499	16.7303	46.514	35.3168			ZNF566	25.0446	33.3429	21.9746	21.5342
ZNF567	70.6245	33.2822	88.5861	70.9305			ZNF567	85.9441	43.5793	73.5543	52.9474
ZNF568	19.5488	1.39038	12.1288	4.63769			ZNF568	14.301	15.8149	8.02639	28.4372
ZNF569	16.3133	24.6693	45.545	38.2474			ZNF569	48.4708	32.8759	36.3942	57.1652
ZNF57	20.0533	16.5587	25.8043	13.3228			ZNF57	41.0488	18.3427	33.9668	1
ZNF570	8.60596	1.10902	8.8302	18.2476			ZNF570	4.19168	15.6542	12.9467	7.74694
ZNF571	27.6738	25.6741	27.8064	26.8945			ZNF571	22.2133	34.0876	35.5936	30.5925
ZNF572	19.5922	2.05225	15.3457	2.76511			ZNF572	2.02143	1	5.63481	32.2527
ZNF573	166.604	99.9919	218.524	136.461			ZNF573	212.824	260.888	162.476	258.089
ZNF574	6.37014	1	2.69028	18.3116			ZNF574	7.09028	1	18.7493	38.8213
ZNF575	10.1212	1	2.53385	14.803			ZNF575	1	2.92921	1	8.23835
ZNF576	94.4574	60.7553	66.3288	88.7863			ZNF576	108.316	115.014	89.5212	78.3161
ZNF577	123.108	152.729	197.163	196.417			ZNF577	59.2467	99.5823	52.9795	98.4995
ZNF578	3.83099	4.02099	4.59597	4.57414			ZNF578	1	11.3431	18.0441	16.4378
ZNF579	159.797	78.5789	108.326	104.913			ZNF579	54.3689	81.358	100.211	164.783
ZNF580	87.0915	101.673	47.589	71.8335			ZNF580	61.8394	45.6386	104.932	181.276
ZNF581	515.443	344.389	318.886	424.433			ZNF581	342.164	298.617	478.68	443.388
ZNF582	9.04484	5.01879	10.9079	3.72221			ZNF582	1	15.3034	16.4499	5.59943
ZNF583	225.615	171.804	137.447	156.936			ZNF583	158.241	163.555	181.928	259.731
ZNF584	22.8693	11.1043	22.5236	13.6812			ZNF584	43.5724	54.2432	23.4868	20.5247
ZNF585A	63.7094	62.2899	56.7003	46.3383			ZNF585A	24.3363	91.7046	38.1216	70.9734
ZNF585B	22.0395	11.0247	21.0018	11.2272			ZNF585B	14.951	21.6031	13.7806	16.8904
ZNF586	198.05	239.65	164.613	188.366			ZNF586	208.303	217.899	280.026	145.714
ZNF587	1	1	1	6.52911			ZNF587	6.87709	1	8.75807	1.62471
ZNF589	39.8448	35.5774	39.0413	32.7948			ZNF589	55.2004	27.3041	32.8559	42.8949
ZNF592	5.23362	1	3.95231	1			ZNF592	1	3.28438	1	9.16288
ZNF593	646.44	388.614	399.337	279.776			ZNF593	432.193	366.39	471.461	285.407
ZNF594	214.681	157.424	114.401	276.844			ZNF594	341.223	289.035	222.151	145.394
ZNF595	3.04992	1	1	1			ZNF595	1	1	1	1
ZNF596	37.3917	12.748	22.6869	15.9781			ZNF596	6.8523	8.9944	31.0387	30.394
ZNF597	33.4662	23.3174	1.76317	7.37659			ZNF597	11.0002	1	12.7995	17.7419
ZNF598	405.073	292.3	370.077	323.136			ZNF598	380.651	405.273	348.31	260.794
ZNF599	10.2224	1.59934	12.3237	11.3951			ZNF599	5.53118	28.8768	12.15	48.5628
ZNF600	42.2169	37.7693	40.1147	49.5362			ZNF600	27.9537	36.2807	20.739	29.9629
ZNF605	89.2086	93.6332	76.778	44.7081			ZNF605	69.6264	113.655	84.2871	91.9856
ZNF606	166.075	133.096	274.507	151.357			ZNF606	213.594	440.476	220.11	287.971
ZNF607	13.5713	1.83876	27.4517	19.9331			ZNF607	14.1588	8.49588	15.0995	5.51818
ZNF608	760.669	573.201	558.887	464.813			ZNF608	215.133	459.118	1309.77	882.409
ZNF609	87.2832	149.562	107.936	121.859			ZNF609	119.073	154.192	171.049	121.314
ZNF610	153.743	80.7423	145.862	153.097			ZNF610	139.609	222.679	203.139	213.764
ZNF611	60.2866	17.2111	42.3844	41.6192			ZNF611	13.7747	23.2235	28.8321	59.3452
ZNF613	170.439	92.1378	121.333	73.0053			ZNF613	97.5674	133.902	125.424	119.944
ZNF615	284.672	255.481	450.583	193.908			ZNF615	347.597	523.874	439.052	493.56
ZNF616	118.043	20.5334	133.243	76.9581			ZNF616	117.267	93.1849	105.74	91.2527
ZNF618	85.6757	66.342	206.484	124.908			ZNF618	216.488	314.71	273.003	208.061
ZNF619	1	1	1	1			ZNF619	1.9994	1	1	11.7635
ZNF620	6.10454	39.8117	62.7934	20.2845			ZNF620	7.04657	2.75308	34.9793	1
ZNF621	484.422	401.479	272.326	248.231			ZNF621	426.118	500.418	564.036	403.63
ZNF622	1021.53	895.05	539.389	667.041			ZNF622	945.532	1028.91	1063.78	1079.32
ZNF623	12.8902	1.58791	3.75773	2.2741			ZNF623	1	1	10.8298	1
ZNF624	26.5384	25.8266	51.3656	49.5233			ZNF624	67.212	81.9625	53.0805	70.5011
ZNF625	27.9532	17.7239	34.4946	24.0578			ZNF625	49.9845	15.1222	28.1619	8.18933
ZNF626	71.0522	55.8853	75.7518	62.2862			ZNF626	53.9355	91.6968	59.996	81.6264
ZNF627	752.88	426.977	792.784	623.514			ZNF627	827.646	1472.41	1137.51	1232.7
ZNF628	21.4452	8.4515	8.01051	17.5995			ZNF628	3.39712	1	10.6874	1
ZNF629	470.746	243.551	441.962	358.299			ZNF629	407.543	433.303	420.028	394.049
ZNF638	232.607	222.142	266.769	250.01			ZNF638	243.886	186.381	241.657	214.317
ZNF639	2.31739	5.94995	1.91754	3.09834			ZNF639	9.92077	17.404	5.73168	24.8595
ZNF641	78.3321	52.3593	54.0649	63.3567			ZNF641	10.6896	44.3405	46.9526	63.8035
ZNF642	115.913	55.6081	49.472	42.0459			ZNF642	68.881	176.332	55.6915	85.5817
ZNF643	44.5343	48.1072	47.1305	57.9642			ZNF643	85.746	57.6479	76.2053	70.3214
ZNF644	342.668	247.852	348.701	353.022			ZNF644	461.363	362.852	544.984	497.834
ZNF645	1	1	7.80107	1			ZNF645	5.59182	0.885199	1	1
ZNF646	15.325	3.35595	32.9408	13.5228			ZNF646	11.4475	21.2874	14.7219	37.3616
ZNF648	1	1.8012	1	1			ZNF648	1	1	1	1
ZNF649	199.87	141.487	387.881	245.128			ZNF649	340.194	283.634	348.981	498.381
ZNF652	594.96	670.668	851.64	709.921			ZNF652	455.277	599.016	480.599	513.125
ZNF653	112.904	65.1407	101.689	97.1404			ZNF653	159.143	333.744	144.317	315.14
ZNF654	51.0657	42.9134	49.219	61.6912			ZNF654	21.275	37.8922	34.1458	54.3239
ZNF655	12.9415	21.8905	8.72955	2.88685			ZNF655	5.82532	0.941397	2.91877	2.46755
ZNF658	63.1195	37.2783	35.5312	32.4202			ZNF658	62.2486	138.106	56.3445	102.242
ZNF660	58.2287	43.8562	78.865	53.9115			ZNF660	10.9038	11.0664	26.3541	4.99436
ZNF662	13.0382	21.1739	2.79761	1			ZNF662	1	1	1	1
ZNF663	2.57632	29.026	7.29702	1			ZNF663	3.06998	12.0377	1	13.6602
ZNF664	63.2251	51.3414	196.393	104.4			ZNF664	123.587	266.146	166.096	96.4328
ZNF665	0.54757	4.37139	8.36709	2.66966			ZNF665	1	12.2509	8.65918	1
ZNF667	67.7999	31.9322	70.5684	1			ZNF667	62.893	42.3753	50.3425	55.1476
ZNF668	205.75	118.772	117.047	167.351			ZNF668	195.577	102.757	165.822	130.161
ZNF669	226.62	212.752	296.502	262.109			ZNF669	128.995	199.7	159.113	163.747
ZNF670	43.6948	38.9955	103.423	82.2621			ZNF670	123.234	66.2925	109.839	51.8397
ZNF671	159.264	113.131	94.5923	15.9657			ZNF671	41.6116	150.803	79.109	101.702
ZNF672	283.312	206.166	485.078	248.097			ZNF672	434.427	442.79	394.395	251.521
ZNF674	16457.4	17254.7	15922.8	19471.4			ZNF674	17155	22719.3	14638.7	21218
ZNF675	30.5237	38.2327	55.8165	70.7379			ZNF675	61.9846	55.3109	83.3109	71.7784
ZNF676	6.86241	14.831	1	1			ZNF676	1	5.86263	1.8242	1.24016
ZNF677	1.31041	8.54823	4.44142	3.16771			ZNF677	1	1	1	7.83197
ZNF678	1	1	1	11.147			ZNF678	1	1	1	10.8762
ZNF679	450.306	424.526	1167.19	1550.5			ZNF679	854.271	626.677	809.769	561.719
ZNF680	302.201	282.906	250.778	288.371			ZNF680	569.447	445.703	525.88	459.21
ZNF681	195.61	123.219	319.874	427.053			ZNF681	340.243	247.453	288.1	139.739
ZNF682	586.438	628.647	690.987	790.542			ZNF682	421.83	408.84	358.741	518.205
ZNF683	1	16.2892	1	1			ZNF683	0.680995	1	2.49645	5.50821
ZNF684	87.8509	92.1888	172.212	84.7422			ZNF684	160.597	97.1706	170.191	142.544
ZNF687	48.1959	58.3119	11.5262	50.0894			ZNF687	32.4355	44.5828	30.2259	74.3366
ZNF688	27.4769	23.399	17.292	15.4113			ZNF688	20.1533	36.3118	30.5378	48.8243
ZNF689	299.421	223.057	716.291	554.56			ZNF689	429.007	414.566	581.705	560.643
ZNF69	625.997	804.804	983.308	1081.39			ZNF69	734.751	666	687.287	714.724
ZNF691	32.262	34.6499	32.5597	24.1061			ZNF691	15.985	44.3229	21.1343	40.9277
ZNF692	81.8074	75.1146	67.0622	69.3783			ZNF692	81.0058	88.1453	113.62	279.086
ZNF695	13.4954	14.3224	62.4338	38.6366			ZNF695	60.2483	45.5893	70.3976	28.8358
ZNF696	114.784	83.01	255.995	265.516			ZNF696	240.068	251.972	221.452	151.494
ZNF697	111.741	57.7542	223.745	104.705			ZNF697	97.1649	307.501	210.741	220.125
ZNF699	36.2893	21.0709	9.05602	19.469			ZNF699	6.32625	14.2817	17.2805	4.93445
ZNF7	212.496	122.089	172.435	132.289			ZNF7	184.48	129.064	185.042	145.506
ZNF70	8.37834	1	1.7067	3.07295			ZNF70	1	1	1	26.0021
ZNF700	298.286	167.536	319.322	286.938			ZNF700	254.768	200.283	279.242	158.934
ZNF701	71.279	18.6733	26.0013	36.772			ZNF701	7.90601	23.0785	50.4928	32.1552
ZNF703	117.432	90.3169	2.63198	3.46832			ZNF703	1.75017	1.35059	41.8386	40.838
ZNF704	1	1	10.6696	1			ZNF704	1	1	1	5.37943
ZNF705A	3.97867	1	1	1			ZNF705A	3.72489	19.7035	4.53476	1
ZNF705D	5.27492	3.90802	6.0971	3.3009			ZNF705D	1	4.725	2.41522	3.23786
ZNF706	210.889	235.699	233.719	358.559			ZNF706	437.336	470.68	482.592	523.5
ZNF707	32.3892	18.9584	45.1403	29.6453			ZNF707	22.8753	25.2732	54.3693	9.17856
ZNF708	29.0829	37.8935	33.2538	91.5479			ZNF708	65.0609	63.7814	75.3958	70.5222
ZNF709	1.46917	15.2463	20.8599	14.1626			ZNF709	7.88654	7.00768	13.9338	1
ZNF71	22.3595	9.48156	37.259	34.461			ZNF71	6.97285	16.363	41.0462	41.7861
ZNF710	1	1	1	1			ZNF710	1	1	1	1
ZNF711	105.192	122.95	160.011	124.777			ZNF711	183.405	354.71	274.856	357.563
ZNF713	38.016	23.2189	43.0683	29.8699			ZNF713	29.1065	60.8535	31.1271	51.6876
ZNF714	40.1248	41.2801	134.894	99.2172			ZNF714	80.7455	28.7059	143.613	100.185
ZNF716	19.2747	26.4878	19.1535	27.3213			ZNF716	13.0392	25.0066	16.1926	14.5908
ZNF717	8.25416	2.14372	7.66709	9.96739			ZNF717	1.13588	11.7756	1	9.74863
ZNF718	5.10745	1	1.44728	3.85782			ZNF718	9.2528	26.2162	20.7306	14.5456
ZNF720	5.36754	3.03965	43.126	25.4815			ZNF720	41.0227	128.419	56.3829	53.0059
ZNF721	333.176	545.22	460.529	482.025			ZNF721	581.71	598.58	815.597	834.224
ZNF738	1502.98	1686.71	1401.88	1684.14			ZNF738	798.727	1681.52	872.797	1252.69
ZNF74	80.0809	63.3381	161.047	108.826			ZNF74	99.8327	168.852	140.798	157.861
ZNF740	18.8821	1	11.1319	13.9975			ZNF740	38.2373	22.4178	19.9503	1
ZNF746	363.45	268.269	345.662	262.502			ZNF746	367.555	441.448	438.902	352.392
ZNF747	9.78374	27.8226	1	4.12841			ZNF747	1	17.0179	1	10.5698
ZNF749	6.00209	1.84695	6.11689	1			ZNF749	1	1	1	2.43258
ZNF750	1	16.7755	1	1			ZNF750	1	1	4.70291	1
ZNF75A	168.929	302	241.147	280.619			ZNF75A	305.945	154.143	303.95	145.516
ZNF75D	147.694	99.3517	87.3113	69.973			ZNF75D	77.1996	99.5919	124.363	110.347
ZNF76	75.3909	53.5268	61.1976	64.4307			ZNF76	37.9368	72.0401	51.318	83.4523
ZNF761	100.549	14.222	76.848	53.031			ZNF761	31.2009	25.4236	59.2263	74.8573
ZNF763	95.9894	33.6754	111.688	74.03			ZNF763	42.4786	58.3159	91.4959	89.7142
ZNF764	49.8053	24.8583	51.4547	57.8705			ZNF764	45.8415	40.086	67.0102	26.1206
ZNF765	10.2015	23.2575	5.03389	10.9133			ZNF765	16.673	45.9046	19.1475	28.9998
ZNF766	290.709	121.38	258.267	143.434			ZNF766	179.874	221.089	227.668	243.262
ZNF768	90.9915	46.5616	69.9032	80.8116			ZNF768	90.6206	41.2514	52.5854	88.2255
ZNF77	100.199	55.196	142.119	76.5639			ZNF77	111.704	156.385	120.188	109.162
ZNF770	392.784	383.002	504.597	442.472			ZNF770	564.452	419.857	559.067	508.822
ZNF771	25.4995	11.8727	36.8433	32.4457			ZNF771	25.2885	24.2913	17.2358	26.9282
ZNF772	136.018	136.548	153.934	138.87			ZNF772	151.847	356.316	206.239	253.312
ZNF773	157.48	104.758	164.644	91.5147			ZNF773	109.664	98.5935	86.5348	128.608
ZNF774	2.36538	3.88287	1	7.03273			ZNF774	1	8.43362	11.1711	1
ZNF775	100.107	96.6867	152.657	115.742			ZNF775	123.161	272.264	133.491	265.681
ZNF776	67.3206	45.4675	78.4286	64.7271			ZNF776	81.1837	121.127	117.802	104.425
ZNF777	295.086	129.079	190.893	198.416			ZNF777	230.164	165.511	209.936	177.684
ZNF778	1	1	1	0.559399			ZNF778	3.66715	6.52579	1.21437	18.2014
ZNF780A	3.94719	1	1	3.35112			ZNF780A	1	1	1	1
ZNF780B	8.53564	33.4026	2.42617	4.70001			ZNF780B	1	29.1325	6.41987	21.5686
ZNF781	6.20862	11.5568	5.49216	14.245			ZNF781	2.02622	52.4226	10.7114	13.1209
ZNF782	7.51687	22.0112	16.4514	26.3981			ZNF782	13.5184	1	19.0585	9.76496
ZNF783	111.263	65.6657	60.0709	29.1797			ZNF783	61.186	88.0253	52.9559	90.4308
ZNF784	48.1388	36.375	80.3826	48.5705			ZNF784	54.3006	60.491	37.4975	58.0907
ZNF786	229.146	305.763	347.383	346.48			ZNF786	193.538	253.798	206.542	232.841
ZNF787	256.202	201.079	283.361	369.47			ZNF787	410.128	269.222	372.581	254.969
ZNF788	132.817	51.6676	79.7684	61.6146			ZNF788	209.295	113.183	97.9763	62.9647
ZNF789	113.145	102.931	140.363	91.2736			ZNF789	89.9146	100.701	110.559	64.8675
ZNF79	72.736	55.2554	34.4588	30.1346			ZNF79	39.5648	15.2704	33.5698	17.8966
ZNF790	5.94639	16.2406	1	14.9124			ZNF790	8.68394	3.26179	1	6.90392
ZNF791	433.816	259.643	402.644	280.71			ZNF791	272.784	288.492	222.724	390.252
ZNF792	51.5633	64.6679	97.9844	80.7761			ZNF792	49.1544	70.2234	121.798	95.7683
ZNF793	2.69559	4.05848	11.7476	1.16308			ZNF793	3.86747	7.64143	1	9.60424
ZNF799	9.62297	1	14.1522	21.0895			ZNF799	13.6437	1	2.06704	4.39193
ZNF8	12.4232	1	9.67913	15.5279			ZNF8	13.6656	9.03524	13.588	30.7116
ZNF80	1.43476	19.5012	1	6.32518			ZNF80	0.675878	27.8047	13.2399	33.9934
ZNF800	158.371	162.706	129.524	121.291			ZNF800	133.351	127.428	202.746	112.145
ZNF804A	4.94031	2.18001	12.4427	8.07211			ZNF804A	5.04006	48.8959	4.73534	35.0741
ZNF804B	1	1	1	1			ZNF804B	1	4.5955	1	1
ZNF805	123.762	97.9821	122.707	102.586			ZNF805	171.653	165.694	145.896	185.74
ZNF808	1	13.3678	1	1			ZNF808	1	1	1	1
ZNF81	1	1	1	1			ZNF81	1	2.38415	1	12.4562
ZNF821	172.16	81.2603	272.365	204.525			ZNF821	234.006	564.733	263.553	369.325
ZNF823	118.534	50.8948	116.348	163.223			ZNF823	177.754	243.647	321.537	98.5127
ZNF826	1	1	1	1			ZNF826	1	1	1	1
ZNF827	1004.37	718.859	735.975	592.637			ZNF827	393.443	395.041	599.972	552.815
ZNF828	772.755	896.598	1806.68	1880.63			ZNF828	2023.54	1697.5	1919.52	1029.53
ZNF829	1	1.37753	7.52071	5.00156			ZNF829	17.8314	1	4.58323	2.38466
ZNF83	328.099	470.916	396.862	310.148			ZNF83	510.617	548.801	492.566	981.537
ZNF830	103.641	60.4372	48.7143	70.0463			ZNF830	76.1794	32.7983	53.6827	50.4148
ZNF831	1	1	1	1.62688			ZNF831	1	1	1	1
ZNF833	2.85506	1	17.6394	10.273			ZNF833	12.15	1	5.06357	1
ZNF835	1	1.51637	10.8625	1			ZNF835	0.902699	1	5.44146	1
ZNF836	23.5694	10.111	11.6194	7.39632			ZNF836	10.6333	39.5297	26.8525	13.6832
ZNF837	62.377	37.3829	52.9589	57.2307			ZNF837	33.478	33.8148	60.7693	46.0826
ZNF839	68.2451	52.9146	64.7027	81.2706			ZNF839	59.7672	61.253	57.2494	70.8223
ZNF84	169.076	207.207	446.14	271.766			ZNF84	293.088	541.471	458.422	990.593
ZNF841	71.3584	20.4579	53.9976	29.2541			ZNF841	58.0629	80.8721	54.1649	46.9557
ZNF843	9.95697	11.961	9.50002	2.27465			ZNF843	6.70391	4.37229	13.4977	1
ZNF845	113.534	67.0768	112.079	99.263			ZNF845	78.9994	81.2993	98.3756	110.433
ZNF846	2.95024	8.43686	12.9082	6.41773			ZNF846	15.559	1.75679	11.9418	1
ZNF85	109.972	116.273	185.129	175.62			ZNF85	90.2639	155.786	242.155	78.1212
ZNF90	2.63311	1	1.6723	1.21664			ZNF90	1	1	3.14248	7.75243
ZNF91	1025.36	763.796	1332.74	1829.29			ZNF91	1248.86	2032.27	852.198	2417.57
ZNF92	33.2761	24.1258	52.8909	55.5271			ZNF92	41.3334	25.0369	51.2907	33.3604
ZNF93	118.021	80.9424	149.211	132.899			ZNF93	129.211	60.2462	76.2975	59.6004
ZNF98	20.5893	8.0164	18.2799	18.0025			ZNF98	7.80821	1	10.5645	1
ZNF99	1	1	1.43616	6.53498			ZNF99	17.8047	5.86473	1.14887	10.4922
ZNFX1	264.138	150.184	54.3884	87.7716			ZNFX1	69.6829	75.8571	69.8919	131.599
ZRSR2	37.6114	15.094	22.5097	31.398			ZRSR2	37.0132	18.8753	13.8021	12.2293
ZSCAN1	1	3.72933	1	11.0402			ZSCAN1	1	1	1	9.45229
ZSCAN10	1	1	1	1			ZSCAN10	1	1	1	1
ZSCAN12	66.7979	35.9165	65.4572	81.6581			ZSCAN12	68.4982	108.586	73.1818	115.191
ZSCAN16	187.611	204.389	276.915	254.434			ZSCAN16	224.673	482.635	336.249	312.469
ZSCAN18	1399.41	842.665	1599.03	850.032			ZSCAN18	1059.34	2191.85	1229.08	2524.17
ZSCAN2	52.5113	32.0251	57.6734	41.4716			ZSCAN2	63.4224	94.3924	65.7078	60.9864
ZSCAN20	3.47654	1.66857	1	1.09238			ZSCAN20	7.60971	1	9.27837	14.7379
ZSCAN21	152.075	93.1195	171.086	107.317			ZSCAN21	228.623	143.752	140.311	107.892
ZSCAN22	35.4888	1.43626	16.4276	34.39			ZSCAN22	70.6262	13.9317	30.0945	4.72895
ZSCAN23	0.649701	1.57228	1	1			ZSCAN23	3.06217	3.88556	1	1
ZSCAN29	41.8257	28.6596	41.3229	34.3086			ZSCAN29	26.9155	25.5358	67.4195	33.5453
ZSCAN4	1	1	1	1			ZSCAN4	1	1	1	1
ZSCAN5A	58.0241	39.6437	112.314	74.687			ZSCAN5A	103.167	83.1169	107.282	76.2561
ZSCAN5B	1	6.64368	1	1			ZSCAN5B	7.70673	1	2.96225	8.54766
ZUFSP	227.424	303.019	319.589	306.451			ZUFSP	339.94	607.879	385.457	452.946
ZXDA	4.92958	1	1	1			ZXDA	1.7691	3.81551	1	1
ZXDB	36.1271	49.0135	68.7238	51.1707			ZXDB	61.7665	119.073	90.2366	155.184
ZXDC	31.7399	19.1713	19.9767	26.1246			ZXDC	19.9098	30.7963	21.1056	23.0482
ZZZ3	681.77	669.673	820.03	844.62			ZZZ3	1193.57	743.645	1184.66	698.321
