# Supplementary material for: Comparison of the Gene Expression Profiles of Human Fetal Cortical Astrocytes with Pluripotent Stem Cell Derived Neural Stem Cells Identifies Human Astrocyte Markers and Signaling Pathways and Transcription Factors Active in Human Astrocytes
Source: PLoS One. 2014 May 21;9(5):e96139. doi: 10.1371/journal.pone.0096139 (PMC4029581; doi:10.1371/journal.pone.0096139)
Supplement: Table S5 — Expression levels of chromatin binding genes in fetal astrocytes, NSCs, and neurons and astrocytes differentiated from NSCs. (XLSX) [file pone.0096139.s005.xlsx]

## Sheet: Sheet1
Supplementary Table S5. Expression levels of chromatin binding genes in fetal astrocytes, NSCs, and neurons and astrocytes differentiated from NSCs.
SYMBOL	LONZA FET AST	SCIENCELL FET AST	NCRM-5 NSC	H9 NSC			SYMBOL	NCRM-1 NSC	NCRM-1 DIFF NEURON	NCRM-5 NSC	NCRM-5 DIFF AST
AOF2	1616.54	1664.91	3287.98	2814.53			AOF2	3778.4	2323.19	3168.17	2827.59
ARID1A	368.649	488.048	592.975	642.106			ARID1A	907.286	1086.92	803.206	537.566
ARID1B	1	1	1	1			ARID1B	8.74849	2.82469	3.49369	1
ARID2	79.8388	123.656	347.868	281.808			ARID2	340.438	274.587	304.746	226.739
ARID3A	70.7353	175.835	717.913	1138.41			ARID3A	1434.72	268.212	1357.36	206.028
ARID3B	71.7721	33.2948	431.234	736.733			ARID3B	1069.28	291.93	713.75	122.008
ARID3C	1	1	1	1			ARID3C	0.919111	17.1081	1.82702	2.84398
ARID4A	89.7793	68.6736	175.858	149.847			ARID4A	115.66	115.525	114.221	130.631
ARID4B	300.588	210.459	305.418	291.356			ARID4B	148.072	170.372	211.082	161.482
ARID5A	1	1	1	1			ARID5A	2.85809	1	6.86605	6.57208
ARID5B	2355.59	1514.77	855.29	1140.33			ARID5B	655.343	2229.67	1393.36	597.151
ASH1L	21.53	34.8694	24.5838	9.03066			ASH1L	11.7387	1	7.6796	25.8041
ASXL1	412.931	431.86	454.962	487.743			ASXL1	491.299	510.332	511.31	507.758
BAZ1A	570.833	580.941	809.927	901.049			BAZ1A	1194.61	483.859	1247.12	317.151
BAZ1B	277.149	286.13	370.774	274.488			BAZ1B	488.187	314.524	451.369	187.755
BAZ2B	647.888	755.176	1074.04	773.552			BAZ2B	1099.29	2437.4	1837.12	1684.28
BMI1	1221.47	1284.14	1138.03	1035.85			BMI1	2423.05	1535.86	1758.07	1068
BPTF	77.7285	33.087	69.9604	78.3379			BPTF	47.5848	64.18	60.1012	83.1851
BRD1	135.356	141.21	250.835	170.518			BRD1	247.641	316.395	237.97	213.978
BRD2	2816.99	1947.01	2819.69	3244.47			BRD2	3167.94	2818.79	3855.52	2788.56
BRD3	562.835	432.031	739.992	596.028			BRD3	294.575	326.931	432.717	726.67
BRD4	13.256	13.9095	10.7618	19.376			BRD4	1	6.86598	1.42288	1
BRD7	743.774	595.844	1067.74	1005			BRD7	1265.27	1150.01	1317.23	1141.35
BRD8	402.433	300.017	617.981	302.523			BRD8	280.097	270.13	393.526	357.966
BRD9	956.294	763.573	903.111	922.61			BRD9	1105.36	1141.34	994.034	662.711
BRDT	1	1	1	1			BRDT	1	1	1	1
BRPF1	751.94	633.09	748.411	1006.79			BRPF1	1013.42	776.907	897.53	739.744
BRPF3	547.027	541.687	792.011	586.086			BRPF3	1144.22	757.681	1030.33	544.562
BRWD1	101.01	109.26	223.2	138.327			BRWD1	110.552	485.475	173.397	633.661
BRWD2	338.066	356.973	213.683	290.556			BRWD2	373.978	377.621	203.905	248.056
BRWD3	57.3751	34.2796	55.3723	50.1784			BRWD3	52.0811	21.0347	73.468	1
CBX1	251.88	81.4656	450.424	404.06			CBX1	1131.28	720.96	880.516	949.198
CBX3	79.9693	74.6273	55.6254	82.4757			CBX3	49.0008	42.6443	51.8076	45.6982
CBX4	252.513	310.711	487.283	352.936			CBX4	289.058	328.165	281.758	366.517
CBX5	996.171	1159.09	1788.61	2090.91			CBX5	1722.2	1431.17	1818.21	939.088
CBX6	2217.34	1091.2	539.88	591.125			CBX6	637.788	1124.94	744.497	1416.82
CBX7	31.14	20.5085	18.7715	8.56613			CBX7	14.6339	16.9077	18.0042	47.5071
CBX8	7.31441	12.1781	25.0453	31.2665			CBX8	25.3436	29.8409	23.4848	47.4142
CDYL	62.6007	84.6391	93.9975	81.1543			CDYL	109.945	57.3197	84.0244	74.4948
CDYL2	13.9417	6.25997	22.683	8.00435			CDYL2	17.1838	22.9576	1	3.44759
CHD1	520.17	721.19	1268.67	2192.31			CHD1	1923.77	659.009	2328.28	697.87
CHD1L	345.625	207.45	347.507	355.464			CHD1L	305.532	196.467	349.485	136.419
CHD2	59.4662	28.5287	48.2216	22.5029			CHD2	11.5735	21.5827	23.9427	0.845097
CHD3	15.698	12.9818	27.6708	19.6643			CHD3	11.3721	12.6704	20.5061	14.6906
CHD4	762.054	520.525	906.362	1085.46			CHD4	935.365	1097.86	955.87	817.508
CHD5	20.8896	18.5572	1	1			CHD5	15.503	66.7831	6.41039	732.686
CHD6	199.465	242.263	216.273	218.231			CHD6	358.479	366.949	284.771	510.055
CHD7	277.444	388.433	2276.71	1863.13			CHD7	2020.93	1369.67	2747.85	1380.04
CHD8	830.182	675.031	814.875	878.512			CHD8	599.613	939.696	658.279	1014
CHD9	1014.96	1440.72	1247.1	1135.24			CHD9	1287.79	2753.48	1655.29	2911.31
CLOCK	31.2132	88.2596	31.4832	57.1349			CLOCK	23.3153	24.6891	43.8453	34.5721
CREBBP	325.296	323.121	532.813	487.771			CREBBP	581.897	578.084	710.261	456.745
CTBP1	440.542	279.859	250.111	318.668			CTBP1	262.933	292.22	279.973	354.169
CTBP2	30.9479	46.21	46.0786	37.9525			CTBP2	40.2119	13.8038	46.0204	25.2057
CTCF	160.684	106.031	320.56	203.096			CTCF	320.633	272.945	260.594	233.098
CTCFL	1	1	51.335	1			CTCFL	1	1	11.2871	1.19033
DOT1L	8.12634	16.0711	11.6446	22.3495			DOT1L	21.357	8.22119	11.5353	13.4844
EED	167.115	240.042	277.676	292.863			EED	478.197	176.342	331.797	167.511
EHMT2	42.9442	33.3494	34.7887	49.1259			EHMT2	36.1284	33.9869	31.2703	35.7923
ELP3	892.577	770.045	789.432	835.732			ELP3	846.31	1352.89	909.272	1106.77
EP300	70.0747	174.78	248.542	207.112			EP300	165.682	236.351	224.409	334.51
EZH1	11.1962	15.1754	18.5145	5.41856			EZH1	11.3816	7.06721	4.71938	1
EZH2	203.722	253.105	740.238	533.138			EZH2	616.601	299.886	634.825	222.084
FBXL11	220.441	207.055	205.838	124.195			FBXL11	95.7476	113.733	143.107	137.343
GTF3C4	15.8272	5.27339	12.3508	41.9811			GTF3C4	4.05372	1	9.92737	4.82242
HAT1	1010.5	1185.38	1203.21	1415.02			HAT1	1326.48	977.454	1451.05	686.343
HINFP	101.677	61.1205	93.678	78.0953			HINFP	103.802	128.841	116.805	91.856
ING1	44.8456	74.6294	82.2225	88.809			ING1	138.691	111.208	132.249	144.073
ING2	294.575	195.691	228.008	280.548			ING2	415.645	299.151	317.619	286.732
ING3	73.1435	61.661	131.158	120.094			ING3	172.223	95.8549	150.231	123.386
ING4	66.1499	53.8621	73.8415	59.7586			ING4	46.7885	147.004	67.3697	99.4758
ING5	4.94283	9.30778	13.3736	10.8512			ING5	4.68265	12.4945	3.94938	10.2627
INO80	155.974	119.988	134.564	130.394			INO80	163.527	148.208	131.248	135.338
JARID1A	410.424	297.54	289.93	294.179			JARID1A	154.68	165.161	330.266	174.476
JARID1C	7.64923	11.373	1	14.2784			JARID1C	1	1	1	54.3617
JARID1D	3.29113	1	273.425	1			JARID1D	243.04	218.204	289.578	257.245
JARID2	270.705	666.075	1334.92	945			JARID2	945.401	875.682	1237.6	685.676
JHDM1D	7.63836	17.7169	38.6655	26.3928			JHDM1D	29.9358	60.1668	30.5598	46.4911
JMJD1A	521.84	572.302	953.01	493.349			JMJD1A	758.069	613.02	915.882	567.331
JMJD1C	340.806	399.431	547.918	458.375			JMJD1C	576.018	371.814	630.565	454.096
JMJD2A	105.189	54.0165	92.7341	51.7069			JMJD2A	32.5331	65.6861	34.9415	63.7599
JMJD2B	31.7913	32.3068	34.151	42.4502			JMJD2B	20.6539	42.0029	33.2601	55.8368
JMJD2C	29.6536	5.89322	17.2932	19.2972			JMJD2C	8.53116	3.18529	0.82635	1
JMJD4	53.3708	26.2219	56.0602	47.0765			JMJD4	67.0605	62.1285	39.9106	39.9291
JMJD5	4.41359	4.02024	1	13.2461			JMJD5	5.56591	32.7637	20.6472	16.7759
JMJD6	8.58203	8.60482	1	5.04452			JMJD6	4.49279	4.76403	9.41995	7.5446
JMJD7	3.68955	30.0852	1	6.13781			JMJD7	9.61808	1.8776	18.8332	3.74168
JMJD8	1879.14	1787.19	1667.22	643.475			JMJD8	1332.51	1455.95	2041.56	2130.76
KAT2A	649.709	634.011	622.522	595.95			KAT2A	842.511	579.115	585.812	812.512
KAT2B	423.457	1135.14	462.93	141.595			KAT2B	84.8646	1681.69	622.965	2407.93
KDM1B	29.323	22.146	15.7209	18.7908			KDM1B	14.6282	71.2799	40.8805	33.2028
KDM2B	10.8182	37.3318	15.9584	8.3887			KDM2B	3.21073	20.4462	2.8342	20.0249
KDM3B	990.128	807.279	1767.18	1164.01			KDM3B	1047.35	800.435	1110.35	1051.27
KDM4D	33.9234	29.6811	87.5046	88.9942			KDM4D	130.728	36.1398	68.8552	92.2191
KDM5A	1	1	9.99057	4.30915			KDM5A	9.8583	15.7937	1.41005	1
KDM5B	1287.63	905.67	1748.61	1390.56			KDM5B	1806.43	2063.14	2152.8	2161.66
KDM6B	1.88731	13.0391	29.2597	15.0371			KDM6B	9.38526	37.097	30.8998	52.0414
MBD1	109.042	78.272	54.8873	54.4086			MBD1	57.0005	103.503	109.279	138.846
MBD2	25.0288	33.8033	80.004	65.7926			MBD2	69.0758	61.2004	61.7553	58.6397
MBD3	302.93	228.818	213.278	251.359			MBD3	279.895	272.404	320.907	221.594
MBD4	555.127	594.999	713.896	825.467			MBD4	356.422	633.701	358.174	465.119
MECP2	37.3629	11.0387	35.511	28.4797			MECP2	14.9391	30.9522	18.5341	81.8037
MLL	33.3452	41.9759	47.9245	58.6275			MLL	33.9715	46.7973	18.1549	90.9142
MLL2	1	1	1	5.85978			MLL2	1	1	1	1
MLL3	39.3321	22.7377	20.3398	24.3933			MLL3	6.00327	15.8183	12.6788	7.93415
MLL4	73.5144	87.1678	95.7417	73.8908			MLL4	64.9126	115.715	118.327	162.195
MLL5	52.6843	55.6045	88.4595	56.559			MLL5	49.64	93.9637	71.5924	134.583
MTA1	690.582	823.808	1088.06	1079.01			MTA1	1124.69	792.527	959.804	1261.54
MTA2	260.28	252.038	250.917	255.797			MTA2	167.363	173.577	259.11	333.975
MYST1	147.86	107.617	267.938	137.192			MYST1	230.59	392.727	203.727	392.464
MYST2	91.3091	66.61	99.4474	72.1247			MYST2	56.8397	63.3088	38.7562	81.8647
MYST3	642.877	620.704	1624.19	1489.24			MYST3	1302.78	1593.21	1376.93	1383.76
MYST4	38.3343	45.4993	18.698	30.1713			MYST4	18.1902	38.6248	28.7201	98.2519
NAB2	162.64	73.7866	113.786	192.45			NAB2	161.396	123.584	99.0367	150.656
NCOA1	201.118	215.046	177.91	106.34			NCOA1	144.801	362.545	244.433	926.981
NCOA2	5.77093	1	1	14.0596			NCOA2	4.89366	12.1941	20.7986	4.93209
NCOA3	153.239	152.189	162.756	218.624			NCOA3	311.939	284.135	303.976	179.042
NSD1	50.3499	17.5728	15.7708	1			NSD1	21.3766	26.5921	34.7588	11.9277
PCGF1	49.491	34.1303	41.499	23.6326			PCGF1	46.7562	50.1616	43.0713	106.207
PCGF2	516.512	447.965	1024.91	899.112			PCGF2	867.659	752.384	988.596	1874.32
PCGF3	1	11.3158	1	8.78526			PCGF3	3.7405	1	2.9528	2.95618
PCGF5	67.1781	134.723	35.8066	108.643			PCGF5	93.022	31.1593	118.002	14.2967
PCGF6	316.196	345.254	482.758	416.362			PCGF6	486.15	242.479	545.561	258.739
PHC1	235.914	155.142	418.484	300.272			PHC1	412.264	390.278	354.375	466.232
PHC2	24.2505	7.57233	24.0566	42.1059			PHC2	29.65	25.135	23.3198	36.4723
PHF1	44.5625	47.4638	50.4851	61.3549			PHF1	82.5989	95.2072	64.6556	215.159
PHF10	94.4009	81.2577	123.934	248.249			PHF10	234.344	51.2587	202.833	9.39977
PHF11	637.883	511.796	9.18633	1.62528			PHF11	12.0004	47.6881	45.1932	66.4944
PHF12	105.279	125.255	115.224	85.0148			PHF12	86.6812	88.362	125.775	364.871
PHF13	949.165	638.126	1027.78	894.028			PHF13	1048.85	657.863	935.288	656.738
PHF14	251.826	181.72	442.042	314.241			PHF14	472.123	456.515	414.063	255.672
PHF15	152.405	198.888	17.6217	7.44403			PHF15	12.4055	12.5518	5.44356	22.5419
PHF16	106.26	100.564	349.67	332.007			PHF16	502.335	302.606	387.001	125.262
PHF17	104.812	63.2905	95.2173	109.614			PHF17	75.902	80.1522	91.0075	81.5707
PHF19	297.764	360.579	244.567	193.034			PHF19	188.374	143.191	229.364	95.0793
PHF2	120.427	108.272	175.441	149.099			PHF2	167.585	235.298	168.085	262.035
PHF20	175.042	141.806	194.095	164.668			PHF20	112.943	136.23	86.1274	135.99
PHF20L1	167.677	177.326	134.863	131.874			PHF20L1	130.372	91.6273	129.719	96.1545
PHF21A	1195.44	979.275	1661.13	1303.58			PHF21A	1427.93	1338.05	1848.62	1518.33
PHF21B	93.1551	51.8917	135.595	149.75			PHF21B	85.7832	758.918	253.93	505.566
PHF23	689.219	549.993	640.002	620.77			PHF23	870.004	797.905	642.577	571.852
PHF3	737.518	891.448	935.018	943.947			PHF3	995.876	856.54	1138.78	952.694
PHF5A	356.118	231.629	456.302	512.326			PHF5A	627.482	279.648	441.321	170.438
PHF6	24.5272	18.4443	66.1089	53.4159			PHF6	18.6624	2.46015	25.1405	15.7566
PHF7	5.11438	1	1	2.88559			PHF7	1	5.22588	9.28279	7.81453
PHF8	10.5384	7.20326	1	1			PHF8	1	4.08776	7.91656	10.7835
PRDM1	52.1633	104.393	113.39	5.23299			PRDM1	13.7635	8.32697	127.837	12.6282
PRDM2	1	9.74747	11.3238	6.81171			PRDM2	7.96085	18.0612	4.61899	23.1378
RING1	2418.67	2265.74	3723.35	2810.36			RING1	3071.78	4235.08	3339.23	3224.52
RNF2	8.98893	1	33.7877	29.794			RNF2	22.7128	27.9202	35.2746	22.2698
SETD1A	198.538	139.617	183.239	190.245			SETD1A	184.597	154.036	187.225	226.081
SETD1B	82.5893	48.5225	40.3112	43.9717			SETD1B	40.7312	28.114	78.8917	52.0506
SETD2	533.815	548.034	629.887	748.763			SETD2	670.187	779.894	834.449	760.007
SETD3	332.965	440.299	366.604	366.043			SETD3	500.262	382.173	397.793	455.617
SETD4	55.2785	53.8064	45.539	39.3501			SETD4	60.9234	66.9485	65.6105	26.203
SETD5	32.7974	27.6983	18.2302	18.3877			SETD5	6.13423	3.51422	13.2551	36.6834
SETD6	195.666	128.932	15.8978	23.2759			SETD6	2.43314	62.3471	52.8445	130.97
SETD7	13.0678	21.5373	1	1			SETD7	1	3.28032	1	1
SETD8	243.924	226.696	270.034	231.965			SETD8	225.367	158.233	236.648	133.204
SETDB1	297.384	153.319	383.744	249.484			SETDB1	169.713	407.563	322.558	449.689
SETDB2	297.208	161.597	179.955	154.971			SETDB2	156.513	258.381	203.274	249.052
SMARCA1	860.933	733.997	1110.15	1228.03			SMARCA1	1805.92	1464.02	1585.84	1351.43
SMARCA2	897.354	1052.43	238.496	187.764			SMARCA2	269.075	835.953	321.799	905.209
SMARCA4	1857.56	1783.92	3543.92	2779.93			SMARCA4	3795	3216.67	2454.63	2513.93
SMARCA5	1212.93	1167.2	1727.44	1628.41			SMARCA5	1915.43	1624.15	2230.65	1202.83
SMARCAD1	298.278	476.917	754.148	759.036			SMARCAD1	1583.4	1136.91	1010.06	940.523
SMARCAL1	329.89	177.171	286.543	237.673			SMARCAL1	381.166	368.053	339.906	275.416
SMARCB1	331.594	262.14	527.547	526.396			SMARCB1	273.847	370.711	383.525	873.678
SMARCC1	1714.02	1673.25	2704.7	3110.25			SMARCC1	5285.12	2614.67	5152.21	1802.15
SMARCC2	268.834	305.517	379.951	320.924			SMARCC2	249.513	415.845	293.034	500.372
SMARCD1	954.065	920.083	1568.38	1614.54			SMARCD1	1345.52	1153.82	1549.78	1135.87
SMARCD2	152.317	63.7174	61.4603	36.3278			SMARCD2	54.6313	29.2339	52.6128	11.9475
SMARCD3	195.937	88.1076	95.1158	54.001			SMARCD3	66.6518	278.019	107.7	349.133
SMARCE1	1162.18	1028.48	1498.06	1325.59			SMARCE1	1684.61	1650	1528.07	771.22
SMYD1	1	1	1	1			SMYD1	1	1	1	1
SMYD2	197.29	134.07	270.221	252.465			SMYD2	93.8377	183.721	309.146	189.095
SMYD3	551.505	618.77	542.989	472.581			SMYD3	470.543	317.123	457.93	778.451
SPEN	323.832	567.213	734.396	668.185			SPEN	812.062	982.094	1078.56	1061.57
SUV39H1	399.145	373.34	626.576	388.875			SUV39H1	634.134	445.082	499.199	169.262
SUV39H2	28.0016	8.71928	22.3409	27.8371			SUV39H2	23.3358	8.44468	16.2822	5.63906
SUV420H1	139.711	110.9	306.952	285.49			SUV420H1	228.171	234.69	212.126	265.429
SUV420H2	5.7359	23.2811	10.3523	17.9653			SUV420H2	4.45854	1	4.81675	11.0254
SUZ12	2236.72	2251.8	2394.01	2440.17			SUZ12	3126.39	1917.08	2780.34	2199.57
TAF1	36.3766	21.1203	19.2902	23.8654			TAF1	12.7856	15.5366	1	6.97862
TRIM27	137.436	60.8925	79.5107	98.6084			TRIM27	99.1251	55.6097	85.7811	43.8656
UTX	297.327	159.891	372.279	155.424			UTX	262.547	202.353	397.557	165.419
ZMYND8	113.504	113.88	415.477	361.031			ZMYND8	408.367	291.192	326.227	279.628
