# Supplementary material for: Comparison of the Gene Expression Profiles of Human Fetal Cortical Astrocytes with Pluripotent Stem Cell Derived Neural Stem Cells Identifies Human Astrocyte Markers and Signaling Pathways and Transcription Factors Active in Human Astrocytes
Source: PLoS One. 2014 May 21;9(5):e96139. doi: 10.1371/journal.pone.0096139 (PMC4029581; doi:10.1371/journal.pone.0096139)
Supplement: Table S6 — Expression levels of NOTCH signaling pathway genes in fetal astrocytes, NSCs, and neurons and astrocytes differentiated from NSCs. (XLSX) [file pone.0096139.s006.xlsx]

## Sheet: Sheet1
Supplementary Table S6. Expression levels of NOTCH signaling pathway genes in fetal astrocytes, NSCs, and neurons and astrocytes differentiated from NSCs.
SYMBOL	LONZA FET AST	SCIENCELL FET AST	NCRM-5 NSC	H9 NSC		SYMBOL	NCRM-1 NSC	NCRM-1 DIFF NEURON	NCRM-5 NSC	NCRM-5 DIFF AST
ADAM10	355.297	377.327	612.987	539.542		ADAM10	419.893	234.434	435.784	229.494
ADAM17	211.229	237.145	181.915	153.445		ADAM17	133.381	149.766	115.695	148.886
AES	398.899	278.778	283.027	309.255		AES	132.851	331.013	194.186	604.086
APH1A	593.307	397.904	419.155	457.055		APH1A	317.18	327.944	316.04	561.903
APH1B	108.384	46.3993	1	1		APH1B	24.7122	73.088	37.5974	46.6587
AXIN1	202.991	130.63	141.322	207.656		AXIN1	139.9	145.391	160.375	156.659
CBL	460.025	734.148	759.224	860.888		CBL	920.16	960.356	915.991	764.109
CCND1	5159.06	6039.92	8083.06	3367.61		CCND1	5128.31	8557.59	11006.8	3929.01
CCNE1	68.7442	71.0651	102.254	154.225		CCNE1	198.316	38.4927	114.919	49.8911
CD44	3919.78	4352.19	144.856	232.864		CD44	223.168	21.4016	424.696	201.552
CDC16	2931.84	2253.89	1958.33	1983.53		CDC16	2522.35	2232.99	2374.41	2060.58
CDKN1A	4640.95	3028.12	3209.22	1930.37		CDKN1A	1848.52	2278.94	2769.8	2508.46
CFLAR	537.76	440.163	28.7916	147.786		CFLAR	58.8485	73.2	43.6703	32.6073
CHUK	224.02	363.544	351.82	301.755		CHUK	474.17	205.536	339.996	189.73
CIR1	295.309	216.767	249.895	233.468		CIR1	261.698	315.675	406.957	366.23
CTNNB1	290.908	260.477	319.928	171.01		CTNNB1	113.035	60.6969	205.248	166.865
DLK1	1939.94	2541.31	1	8.8569		DLK1	26.0833	208.765	47.1482	280.1
DLL1	88.2939	242.42	1826.69	317.296		DLL1	57.7625	3459.95	3181.52	1992.4
DLL3	35.1784	141.396	461.438	143.905		DLL3	83.6507	1057.71	1438.47	1362.82
DLL4	1	1	6.51686	5.96501		DLL4	1	10.0063	11.1766	14.2886
DNER	114.954	400.595	47.6383	7.95119		DNER	172.087	5493.57	589.527	7004.5
DTX1	13.475	1	18.7151	8.28747		DTX1	1.22084	75.36	18.864	174.445
EP300	70.0747	174.78	248.542	207.112		EP300	165.682	236.351	224.409	334.51
ERBB2	460.535	117.33	260.052	238.313		ERBB2	168.528	154.625	221.066	149.504
FBXW7	178.81	162.139	210.168	194.181		FBXW7	193.151	356.436	253.573	257.446
FIGF	1	1	13.7746	2.51529		FIGF	2.2202	1	1	1
FOSL1	93.813	171.122	14.2454	28.0081		FOSL1	19.7309	2.4987	12.2318	6.85466
FUT8	602.582	241.315	386.364	58.1983		FUT8	171.369	654.472	471.186	432.92
FZD3	483.171	844.437	1614.57	1144.19		FZD3	1258.58	2677.78	1245.85	1571.93
GBP2	664.815	226.629	1.91511	1.56194		GBP2	14.4194	2.80134	44.4128	1
GLI1	9.997	1	22.7209	6.69146		GLI1	2.96568	18.1434	34.2483	12.7781
HDAC1	2326.35	2674.64	3349.16	2328.52		HDAC1	2698.66	2038.36	4173.52	1080.92
HELT	5.70269	1	1	2.97943		HELT	1	14.0177	9.42159	1
HES1	315.757	690.68	816.866	244.145		HES1	278.99	83.7627	209.262	101.532
HES2	8.12566	1	13.07	1		HES2	1	8.79783	1	18.9007
HES4	1389.67	1215.15	2860.51	2009.01		HES4	497.906	6840.18	4882.86	4568.54
HES5	32.0387	134.603	1120.73	191.135		HES5	11.4494	5114.74	5257.45	1241.96
HEY1	727.446	804.764	113.573	29.1369		HEY1	39.2866	113.795	378.702	1605.54
HEY2	88.7724	57.3199	706.542	1		HEY2	1	50.7775	114.761	1472.63
HEYL	69.6819	65.121	31.6233	8.05676		HEYL	9.14879	99.2864	105.242	59.7037
HOXB4	14.3335	33.843	57.2215	1		HOXB4	1	4.27806	64.0647	40.7687
HR	1	1	1	2.56881		HR	1	1	1	3.67473
IFNG	1	1	1	1		IFNG	1	9.65715	1	1
IL17B	1	1	1.05944	1		IL17B	1	1	1	1
IL2RA	10.5436	1	3.86738	7.16125		IL2RA	1	5.69094	1	1
JAG1	569.106	507.865	235.712	255.094		JAG1	194.364	487.731	864.766	277.716
JAG2	7.23127	7.58847	18.1126	25.2845		JAG2	8.02241	27.7451	15.7939	65.0819
KAT2A	649.709	634.011	622.522	595.95		KAT2A	842.511	579.115	585.812	812.512
KAT2B	423.457	1135.14	462.93	141.595		KAT2B	84.8646	1681.69	622.965	2407.93
KRT1	1	1	1	1		KRT1	1	1	1	1
LFNG	157.564	45.713	244.397	232.644		LFNG	278.345	521.803	433.482	223
LMO2	360.08	1674.35	6.01821	1		LMO2	10.9016	35.2467	9.6184	281.921
LNX1	4.65332	16.588	1	1.65833		LNX1	1	4.67744	1	10.9374
LNX2	264.858	233.626	132.551	236.037		LNX2	285.929	158.242	269.373	159.978
LOR	1	3.27609	1	1		LOR	2.52661	1.44223	2.5073	8.23142
LRP5	256.332	181.869	361.329	211.19		LRP5	148.608	232.158	318.187	237.613
MAML1	30.1144	28.2027	23.474	18.3529		MAML1	17.8108	1	19.4605	16.1753
MAP2K7	33.2345	15.3901	39.3761	72.6048		MAP2K7	35.3624	7.84588	34.2228	35.0426
MFNG	53.3064	7.34409	66.2846	6.69823		MFNG	1	401.408	50.2364	389.901
MMP7	157.085	66.8566	1	1		MMP7	1	1	8.78297	9.91939
MYCL1	5.15311	12.2669	14.8003	5.93007		MYCL1	1	4.98263	6.77294	9.11562
NCOR2	1232.14	958.72	487.035	447.545		NCOR2	580.465	433.423	557.258	856.109
NCSTN	1791.89	1214.86	1601.26	1292.24		NCSTN	1172.6	1844.32	1694.4	1346.2
NEURL	1	1	1	1		NEURL	1	1	1	1
NEURL1B	263.229	216.55	271.855	180.633		NEURL1B	85.299	320.982	242.389	329.587
NEURL2	30.3311	9.83277	3.74231	3.15754		NEURL2	2.08077	14.4245	19.6864	18.6673
NEURL4	33.0819	20.044	48.5083	43.9126		NEURL4	56.3376	54.2951	56.6112	187.929
NFKB1	1176.2	683.827	591.341	878.034		NFKB1	730.267	467.437	762.332	611.932
NFKB2	7.355	5.23004	1.44759	9.08084		NFKB2	2.29559	1	5.64577	7.08236
NOTCH1	701.621	911.942	2511.33	704.182		NOTCH1	1327.94	3646.05	2318.39	2078.65
NOTCH2	25.1999	19.7904	17.4129	16.8891		NOTCH2	12.4221	24.9432	27.7443	9.98985
NOTCH3	765.437	634.229	1827.57	1594.1		NOTCH3	804.742	989.15	1578.03	1364.8
NOTCH4	25.4663	12.8931	51.8178	17.5155		NOTCH4	16.2903	85.4768	42.7832	82.9531
NR4A2	79.7421	21.2449	7.78701	7.54137		NR4A2	1	84.4034	4.88887	68.7578
NUMB	532.213	668.982	735.899	781.392		NUMB	693.183	545.37	657.723	565.707
NUMBL	69.8661	72.0244	16.4682	28.0487		NUMBL	18.4501	47.7097	21.5147	120.255
PAAF1	759.281	595.081	733.831	551.172		PAAF1	428.802	526.136	640.167	1063.61
PAX5	1	36.639	1	1		PAX5	1	1	1	1
PDPK1	142.314	156.133	150.08	159.232		PDPK1	291.559	293.988	225.919	267.184
PPARG	50.891	1	1	1		PPARG	1	1	1	2.66963
PSEN1	14.3749	3.56767	12.0658	9.88526		PSEN1	9.07436	6.7829	8.86392	8.99683
PSEN2	100.074	109.577	77.2111	58.8518		PSEN2	97.2199	135.347	123.351	115.605
PTCRA	1	7.67176	1	1.96285		PTCRA	2.17383	5.21099	1	16.9307
RBPJ	55.961	36.884	67.4193	42.0515		RBPJ	46.7719	45.2462	40.9684	33.6277
RBPJL	12.1873	15.3536	6.84469	0.820667		RBPJL	1	22.5036	31.7211	6.09533
RFNG	215.26	158.945	114.935	111.828		RFNG	86.3795	188.571	145.487	286.69
RUNX1	148.44	40.8797	1.51877	1		RUNX1	1	1	4.60058	3.67891
SHH	0.741204	1	1	1		SHH	1	1	1	1
SNW1	440.431	479.249	508.076	457.119		SNW1	750.144	581.886	621.702	374.755
STAT6	29.1655	23.9502	20.3838	121.17		STAT6	82.7237	55.1358	23.0226	3.39055
STIL	448.081	582.015	886.152	867.501		STIL	1715.75	375.425	1235.24	267.54
SUFU	7.29999	7.69763	16.9902	1		SUFU	0.753623	1	1	21.4938
TEAD1	1	1	10.7942	8.73432		TEAD1	1	1	2.91894	1
TLE1	539.761	503.476	591.745	150.628		TLE1	445.648	1039.2	776.939	581.092
ZIC2	1048.11	292.001	18.0934	3484.1		ZIC2	7771.14	643.588	507.202	145.543
