# Supplementary material for: Comparison of the Gene Expression Profiles of Human Fetal Cortical Astrocytes with Pluripotent Stem Cell Derived Neural Stem Cells Identifies Human Astrocyte Markers and Signaling Pathways and Transcription Factors Active in Human Astrocytes
Source: PLoS One. 2014 May 21;9(5):e96139. doi: 10.1371/journal.pone.0096139 (PMC4029581; doi:10.1371/journal.pone.0096139)
Supplement: Table S7 — Expression levels of TGF-beta signaling pathway genes in fetal astrocytes, NSCs, and neurons and astrocytes differentiated from NSCs. (XLSX) [file pone.0096139.s007.xlsx]

## Sheet: Sheet1
Supplementary Table S7. Expression levels of TGF-beta signaling pathway genes in fetal astrocytes, NSCs, and neurons and astrocytes differentiated from NSCs.
SYMBOL	LONZA FET AST	SCIENCELL FET AST	NCRM-5 NSC	H9 NSC			SYMBOL	NCRM-1 NSC	NCRM-1 DIFF NEURON	NCRM-5 NSC	NCRM-5 DIFF AST
ACVR1	2419.58	1258.24	76.7876	361.8			ACVR1	1011.62	555.525	507.957	774.466
ACVR1B	119.196	62.9092	108.551	77.902			ACVR1B	104.974	261.447	132.595	329.094
ACVR1C	4.82313	1	12.625	1			ACVR1C	1	6.51134	3.37505	1
ACVR2A	176.224	111.016	637.219	200.892			ACVR2A	202.766	1158.79	492.609	1042.04
ACVR2B	1	1	77.0967	53.6504			ACVR2B	63.8762	95.3088	77.8781	20.2116
ACVRL1	7.13522	1	1	1			ACVRL1	4.36467	1	1	1
AMHR2	1	1	1	1			AMHR2	1	1	1	1
ATF2	85.686	60.9145	126.659	95.971			ATF2	109.117	137.269	133.897	141.859
BAMBI	2973.19	372.247	247.118	81.1604			BAMBI	247.611	230.007	795.565	1318.15
BMP1	105.895	64.3417	24.2463	25.5046			BMP1	18.9632	20.4897	39.2869	50.8371
BMP10	1	1	51.6679	1			BMP10	1	1	1	1
BMP15	1	1	1	1.27764			BMP15	1	1	1	1
BMP2	311.456	63.2895	57.5995	1			BMP2	1	1	50.1509	41.422
BMP3	8.61109	13.8465	15.7715	2.43225			BMP3	23.8774	1	1	1
BMP4	191.912	7.69851	0.548572	2.42405			BMP4	5.24608	7.83214	14.6798	6.78981
BMP5	28.7453	7.69226	9.37932	56.8282			BMP5	74.525	19.8264	21.3773	14.678
BMP6	1104.53	75.9917	55.3574	8.09985			BMP6	26.1866	1	139.052	307.382
BMP7	77.0031	63.9626	294.937	984.154			BMP7	929.508	358.675	508.817	228.987
BMP8A	1	7.87069	1	9.33622			BMP8A	1	1	1	1
BMP8B	110.725	99.3088	73.218	106.1			BMP8B	21.3259	32.706	30.0301	49.9609
BMPR1A	244.93	384.185	821.111	465.406			BMPR1A	747.134	280.974	676.856	426.414
BMPR1B	28.8397	1	2.73613	21.5259			BMPR1B	7.92073	6.0351	7.44907	6.81811
BMPR2	641.044	742.536	400.03	308.41			BMPR2	266.17	807.545	476.676	1375.88
CITED1	13.9598	13.8128	38.4405	2.95435			CITED1	29.5086	10.681	9.57214	30.2112
CITED2	1158.36	335.416	434.803	837.25			CITED2	708.798	1154.84	518.544	892.507
CREBBP	325.296	323.121	532.813	487.771			CREBBP	581.897	578.084	710.261	456.745
DCP1A	220.398	220.114	301.549	279.452			DCP1A	465.073	306.424	388.277	242.823
DCP1B	45.8511	12.1055	35.6178	28.8593			DCP1B	23.4516	27.794	22.2432	48.1434
EP300	70.0747	174.78	248.542	207.112			EP300	165.682	236.351	224.409	334.51
FKBP1A	571.022	719.55	362.971	591.3			FKBP1A	557.432	404.042	625.964	778.299
FKBP1B	106.298	89.2734	156.446	110.696			FKBP1B	41.1877	233.991	127.829	185.391
FKBP2	164.869	104.097	68.2055	82.054			FKBP2	136.019	90.1564	78.3592	104.762
FOSL1	93.813	171.122	14.2454	28.0081			FOSL1	19.7309	2.4987	12.2318	6.85466
FOXA1	1	13.6935	1	0.977812			FOXA1	1	1	1	1
FOXA2	1	1	1	1			FOXA2	1	1	1	4.77896
FOXA3	1	1	1.324	1			FOXA3	1	1	1	1
FOXB1	1	1	1	1			FOXB1	1	1	1	14.1831
FOXB2	1	4.33838	1	2.11883			FOXB2	1	1	1	1
FOXC1	526.94	70.1343	57.5295	57.2364			FOXC1	47.7587	24.5685	355.845	55.8452
FOXC2	84.9783	16.3063	20.1323	0.538823			FOXC2	1	41.2954	18.766	46.5722
FOXD2	9.12199	5.27167	1	14.9837			FOXD2	1	14.6261	1	1
FOXD3	1	1	1	3.15726			FOXD3	1	11.6782	1	1
FOXD4	24.4893	44.4243	5.00069	19.1768			FOXD4	32.82	122.191	13.6801	55.905
FOXD4L3	1	14.2132	1	1			FOXD4L3	1	1	1	1
FOXD4L4	12.9546	1	17.3483	16.8486			FOXD4L4	24.423	16.385	7.82793	27.7536
FOXE1	1	1.48358	1	1			FOXE1	1	7.22552	1	1
FOXE3	1	1	1	1.36236			FOXE3	12.2938	1	1	1
FOXF1	1	9.95323	1	1			FOXF1	1	1	0.993296	1
FOXF2	10.4523	1.23774	1	1			FOXF2	1	1	1	1
FOXG1	547.118	1020.57	1	14.3899			FOXG1	1	4.80463	1	8.81493
FOXH1	20.7906	15.4043	14.7569	17.9468			FOXH1	2.18748	21.0833	16.7394	9.10088
FOXI1	1	3.10802	1	1			FOXI1	1	11.8555	1	1
FOXI2	1.36235	1	0.550671	1.44751			FOXI2	1	1	5.45362	4.21502
FOXJ1	12.6471	13.4859	79.3825	32.1966			FOXJ1	7.51256	51.5944	49.6053	138.233
FOXJ2	616.887	506.228	526.446	341.863			FOXJ2	446.783	435.313	617.654	687.519
FOXJ3	1022.58	1471.66	1061.93	905.655			FOXJ3	1057.69	1494.57	1246.05	1697.7
FOXK2	9.77805	15.731	12.0371	20.4676			FOXK2	11.6133	9.78957	17.8696	31.4675
FOXL1	6.99662	1	10.4679	31.0358			FOXL1	1.33545	1	2.07649	10.4247
FOXL2	1	0.63812	1	8.28765			FOXL2	2.81374	1	4.17989	1
FOXM1	303.866	328.276	391.623	399.779			FOXM1	375.702	132.274	363.66	146.362
FOXN1	2.87572	7.83277	1	1			FOXN1	1	1	1	2.60468
FOXN2	299.451	530.135	637.797	846.007			FOXN2	1630.88	1306.24	1223.03	1378.3
FOXN3	4.30769	9.90792	25.7623	1			FOXN3	1	66.554	50.8688	5.61444
FOXN4	1	1.97025	114.958	20.2595			FOXN4	1	531.165	114.464	204.522
FOXO1	134.836	78.8566	224.055	361.334			FOXO1	397.294	122.379	179.128	48.6251
FOXO3	680.047	364.926	296.932	242.551			FOXO3	205.117	316.942	244.474	595.489
FOXO4	118.088	49.6978	101.406	90.7431			FOXO4	99.826	152.139	124.994	177.286
FOXP1	21.1151	12.6055	40.6661	11.6786			FOXP1	23.667	11.614	41.281	18.2165
FOXP2	2.33934	1	0.60598	81.9594			FOXP2	10.9582	75.1703	7.03353	13.3534
FOXP3	7.1851	1.88375	19.1276	3.50825			FOXP3	11.6874	10.2471	1	1
FOXP4	7.33059	8.47195	36.294	27.0896			FOXP4	25.2245	79.1944	51.0146	1
FOXQ1	1	41.0208	1	1			FOXQ1	5.243	1	1	1
FOXR1	4.37491	8.11268	1.21148	1			FOXR1	6.76892	2.08153	1	1
FOXS1	45.175	27.6279	14.1125	1			FOXS1	1	1	6.18979	1
GDF1	0.630162	1	1	1			GDF1	1	1	1	1
GDF10	173.335	7.02742	1	13.1472			GDF10	160.45	2.4203	82.5418	15.8522
GDF11	39.7425	31.0364	40.1409	36.9885			GDF11	23.1194	51.6507	61.1236	64.1601
GDF15	143.685	63.6129	36.3455	99.7842			GDF15	251.76	42.5559	120.647	16.9348
GDF2	1.09835	1	1	1			GDF2	1	1	1	1
GDF3	1	0.64951	1046.45	1			GDF3	1	1	453.408	175.03
GDF5	93.3861	16.692	1	1			GDF5	1	1	1	1
GDF6	9.94537	9.53055	1	1			GDF6	1	1	55.7332	20.8556
GDF7	1	1	1	4.96753			GDF7	1	1	1	1
GDF9	7.28968	2.1471	7.94789	9.93882			GDF9	1	10.9769	7.34545	26.1962
GDNF	1	9.33737	2.08943	1			GDNF	1	1	1	3.9277
HRAS	281.971	227.307	139.331	264.847			HRAS	257.902	212.894	215.201	158.82
INHBA	8.9091	1	1	1			INHBA	5.35471	1	7.52229	6.70344
INHBB	48.6144	3.08856	7.97349	3.59952			INHBB	2.82246	251.002	10.3381	141.956
INHBC	1	1	1	7.30071			INHBC	12.3323	1	1	1
INHBE	11.9755	3.31511	20.9646	59.7765			INHBE	88.3979	28.3582	48.9285	16.918
JUN	2010.01	1434.62	605.394	672.428			JUN	1368.07	1092.94	1244.15	852.867
JUNB	7.02487	2.53883	1	7.94701			JUNB	1	1	1	12.3698
JUND	6488.5	8213.24	5962.51	7436.25			JUND	8762.89	12374.5	9156.49	17977.7
KRAS	100.199	159.663	204.178	165.393			KRAS	192.161	242.314	216.678	200.649
LEFTY2	9.49604	4.47493	2.81624	13.7953			LEFTY2	1	15.486	17.2813	172.996
MAPK1	146.65	130.345	102.855	119.271			MAPK1	143.061	66.9791	134.928	113.47
MAPK10	38.9403	20.2565	302.785	297.219			MAPK10	334.244	269.651	136.332	244.736
MAPK11	35.6239	10.429	25.7087	16.3564			MAPK11	15.2598	9.84289	16.3065	25.0509
MAPK12	120.811	63.0249	82.5087	114.083			MAPK12	11.7081	47.088	118.393	57.0752
MAPK13	26.0143	9.4505	18.4707	15.0456			MAPK13	14.8505	6.81965	13.5747	8.04089
MAPK14	14.7408	1.94879	13.9957	9.59744			MAPK14	4.79101	11.4681	9.45487	6.26109
MAPK3	795.432	616.249	402.382	419.027			MAPK3	356.93	779.226	468.335	838.79
MAPK8	33.5608	14.5349	17.7696	18.8381			MAPK8	18.8652	50.8674	19.2423	29.9644
MAPK9	343.194	468.364	285.827	354.109			MAPK9	345.897	243.273	378.795	354.925
MSTN	2.93709	1	1	2.05036			MSTN	1	1	1	8.44567
NODAL	1	1	1	1			NODAL	1	3.34677	1	1
NRAS	468.07	411.392	541.736	751.17			NRAS	781.077	333.893	595.419	377.618
RAB10	3708.32	5032.68	3713.37	3844.29			RAB10	4720.89	6540.88	5863.95	6816.17
RAB28	125.702	147.178	293.321	289.761			RAB28	309.416	191.679	204.787	195.318
RHEB	2620.11	2475.8	2904.69	2366.09			RHEB	2302.96	2988.81	2794.4	3860.3
RHEBL1	1	0.61824	14.9278	1			RHEBL1	4.8921	11.7443	1.39915	1
RRAS	1076.25	558.698	197.565	352.731			RRAS	246.721	116.015	265.134	234.272
RRAS2	479.362	619.752	450.923	722.032			RRAS2	774.29	131.926	926.868	250.912
SKI	56.238	41.5371	39.0226	37.8205			SKI	58.7689	40.9755	59.2369	34.5433
SKIL	31.8779	21.2796	10.3421	5.69824			SKIL	10.0195	12.1359	24.632	22.1749
SMAD1	7.21404	8.33555	2.91133	1			SMAD1	4.43392	2.02271	3.9868	7.28579
SMAD2	42.2068	41.6338	36.1243	54.9078			SMAD2	44.86	50.6983	48.8586	34.1486
SMAD3	1171.38	444.15	686.631	610.548			SMAD3	593.567	207.232	879.36	476.209
SMAD4	1363.35	1535.28	1640.86	2294.86			SMAD4	2922.25	2653.89	3348.57	1704.07
SMAD5	388.765	660.173	632.787	477.945			SMAD5	744.786	617.056	792.089	691.182
SMAD6	415.488	104.965	121.556	146.64			SMAD6	175.781	74.053	177.381	89.8771
SMAD7	201.567	92.0446	65.9309	66.8399			SMAD7	31.9224	118.629	131.104	229.408
SMAD9	177.717	58.0639	26.0283	18.0781			SMAD9	1	60.9337	42.1549	222.794
SMURF1	30.2568	12.8567	28.6863	29.6668			SMURF1	25.8717	39.7047	29.1146	30.0317
SMURF2	38.447	12.4374	24.3065	17.5528			SMURF2	2.94867	1	2.06347	1
SNIP1	211.634	190.166	223.09	181.581			SNIP1	248.292	199.233	288.457	198.476
TGFB1	1	1	9.01694	6.55576			TGFB1	1	1	1	1
TGFB2	450.157	538.82	130.348	1			TGFB2	7.34954	26.5427	405.946	38.8604
TGFB3	959.385	155.971	15.0454	9.794			TGFB3	15.7172	18.3155	29.5723	164.108
TGFBR1	16.1729	9.21187	45.2091	40.5814			TGFBR1	39.6985	30.8364	47.5964	1.98699
TGFBR2	341.458	419.062	170.912	114.247			TGFBR2	149.837	12.5831	142.708	48.3101
TLL1	1	2.81254	2.23749	11.1312			TLL1	4.99327	38.6377	9.87568	8.63256
TLL2	5.73782	55.7756	3.74833	1			TLL2	1	1	1	10.954
ZFYVE16	104.681	98.5488	232.225	241.143			ZFYVE16	214.108	98.6167	164.192	105.35
ZFYVE9	1	1	9.27999	1			ZFYVE9	1	1	1	1
