# Supplementary material for: Comparison of the Gene Expression Profiles of Human Fetal Cortical Astrocytes with Pluripotent Stem Cell Derived Neural Stem Cells Identifies Human Astrocyte Markers and Signaling Pathways and Transcription Factors Active in Human Astrocytes
Source: PLoS One. 2014 May 21;9(5):e96139. doi: 10.1371/journal.pone.0096139 (PMC4029581; doi:10.1371/journal.pone.0096139)
Supplement: Table S8 — Expression levels of JAK/STAT signaling pathway genes in fetal astrocytes, NSCs, and neurons and astrocytes differentiated from NSCs. (XLSX) [file pone.0096139.s008.xlsx]

## Sheet: Sheet1
Supplementary Table S8. Expression levels of JAK/STAT signaling pathway genes in fetal astrocytes, NSCs, and neurons and astrocytes differentiated from NSCs.
SYMBOL	LONZA FET AST	SCIENCELL FET AST	NCRM-5 NSC	H9 NSC		SYMBOL	NCRM-1 NSC	NCRM-1 DIFF NEURON	NCRM-5 NSC	NCRM-5 DIFF AST
AKT1	1221.59	1267.6	1131.8	1143.75		AKT1	943.92	1187.81	1022.15	1627.2
AKT2	3.5826	1	2.03597	1		AKT2	1	1	0.536461	1
AKT3	17.7218	1.80978	21.2132	21.2243		AKT3	14.0422	20.5818	18.3894	22.9743
BCL2L1	610.612	641.564	263.288	559.466		BCL2L1	339.403	297.444	365.175	711.721
CBL	460.025	734.148	759.224	860.888		CBL	920.16	960.356	915.991	764.109
CBLB	738.027	193.044	402.676	410.639		CBLB	441.327	874.216	732.138	602.941
CBLC	6.62267	6.6306	1.4833	1		CBLC	3.4926	10.5613	1	7.94142
CCL1	1.83691	5.23497	18.8365	1		CCL1	12.0162	7.52011	2.48543	23.8123
CCL11	6.89814	1	1	2.20162		CCL11	3.99519	1	8.46484	7.84867
CCL13	8.19481	7.82315	1	3.82543		CCL13	1	1	1	1
CCL14	1	1	1	1		CCL14	9.73361	1	1	9.41475
CCL15	2.13811	5.15681	2.45299	1		CCL15	0.814091	10.7088	3.60938	1
CCL16	1	3.47104	5.11884	8.41615		CCL16	1	1	3.09073	1
CCL17	1	20.4893	19.638	1		CCL17	1	1	1	1
CCL18	7.54733	1	7.55534	1		CCL18	1	10.1365	6.61131	1
CCL19	1.06288	6.06806	4.52207	0.556167		CCL19	1	1	13.2103	1
CCL2	10048.2	8041.87	1	1		CCL2	46.6406	80.2064	144.439	189.936
CCL20	7.54152	1	1	0.842329		CCL20	1	1	1	0.7248
CCL21	1	1	1	3.4148		CCL21	1	1	1	1
CCL22	1	1	1	0.963714		CCL22	1	1	1	1
CCL23	1	1	4.12094	1		CCL23	1	1	1	1
CCL24	1	2.14676	5.76207	1		CCL24	1	6.24844	1	1
CCL25	3.31299	8.96853	1	5.26909		CCL25	1	2.08878	3.67391	1
CCL26	24.2697	5.53976	16.0264	12.6279		CCL26	1	19.3161	1.5397	15.8646
CCL27	1.88533	4.47129	2.08222	10.4988		CCL27	6.8965	9.7414	12.9031	17.0612
CCL28	4.0838	1	1	1		CCL28	1	2.19544	1	1
CCL3	7.20893	1	0.916038	1		CCL3	1	10.7316	2.21604	4.3749
CCL3L1	1	2.23361	1.72705	1		CCL3L1	1	1	2.65448	13.4617
CCL3L3	1	1	4.14576	4.12443		CCL3L3	4.6368	8.6766	1	21.1162
CCL4	1	4.26845	7.33003	1		CCL4	1	1	1	1
CCL4L1	1	11.1923	1.51566	22.5489		CCL4L1	1.619	16.3711	1	14.5786
CCL4L2	1	1	1	4.34921		CCL4L2	1	1	1	1
CCL5	29.6095	38.5561	15.882	22.1804		CCL5	16.1096	26.4176	24.5766	9.84076
CCL7	1	1.68136	1	1		CCL7	1	1	1	1
CCL8	1	8.27542	1	4.33168		CCL8	1	1	1	2.67938
CCND1	5159.06	6039.92	8083.06	3367.61		CCND1	5128.31	8557.59	11006.8	3929.01
CCND2	2525.73	5300.57	465.652	5927.84		CCND2	13892.2	5710.23	2977.28	1634.6
CCND3	1806.24	1358.45	655.165	1104.41		CCND3	1275.64	751.249	1119.38	714.179
CCR1	0.973234	1	2.07592	1		CCR1	1	21.2373	1	12.8465
CCR10	1	4.64492	6.80825	7.87588		CCR10	7.89879	1	13.266	26.5445
CCR2	1	0.796283	1	1		CCR2	0.826901	1	1	0.876322
CCR3	1	8.04012	1	1		CCR3	1	1	1	1
CCR4	1	1.90529	1	22.5381		CCR4	7.24631	1	1	1
CCR5	1	1	2.70568	1		CCR5	1	2.60663	1.68623	0.950261
CCR6	4079.46	4596.86	5016.71	4958.48		CCR6	4395.86	6293.9	3964.37	5257.93
CCR7	1	1	1.42701	1		CCR7	1	5.00986	1	1
CCR8	5.11607	6.52131	1	3.61379		CCR8	12.8642	3.39192	7.13955	1.33882
CCR9	3.83514	1	1	4.50275		CCR9	1	1.86179	1	2.92688
CISH	3.77127	7.39702	4.64403	4.11961		CISH	40.9987	1.23151	1	17.0906
CLCF1	248.44	171.754	27.2941	57.7653		CLCF1	4.76377	1	55.5778	1
CNTF	1	1	1	1		CNTF	1	1	1	1
CNTFR	7.97767	8.2462	353.838	353.299		CNTFR	316.086	552.5	237.842	706.868
CREBBP	325.296	323.121	532.813	487.771		CREBBP	581.897	578.084	710.261	456.745
CRLF2	1	1	1	1		CRLF2	1	8.9176	1	1
CSF2	6.17032	1	1	1.18383		CSF2	1.61757	1	1	1
CSF2RA	811.486	908.417	675.847	891.475		CSF2RA	451	448.758	422.319	555.701
CSF2RB	12.5486	26.1366	2.33386	1.1377		CSF2RB	12.8381	1	2.02134	18.4286
CSH1	1	1	1	15.275		CSH1	1.83419	8.44901	1.47574	8.25146
CSH2	1	1	1	1		CSH2	1	1	1	1
CTF1	41.6829	38.4373	17.2297	5.33576		CTF1	4.34004	1	11.4777	1
CXCL1	57.2226	37.8731	8.10177	3.4288		CXCL1	3.61434	1	1.47172	4.83385
CXCL10	7.58819	12.388	15.8763	0.657491		CXCL10	1	1	1	13.3774
CXCL11	1	1	1	1		CXCL11	1	3.4825	4.44161	2.61608
CXCL12	669.506	356.61	1	87.1498		CXCL12	1	8.11641	18.5138	4.77471
CXCL13	0.845873	1	1.00819	3.74998		CXCL13	1	4.98327	12.083	1
CXCL14	231.875	555.954	1	24.7255		CXCL14	0.501804	20.8843	7.37456	5.6845
CXCL16	51.8902	19.3099	3.01922	15.0407		CXCL16	1	1	1	3.59795
CXCL17	17.4897	23.1902	13.8909	20.5387		CXCL17	14.5337	20.2916	19.2618	4.24207
CXCL2	11.7533	12.1644	8.50171	9.75744		CXCL2	1	1	29.462	13.4453
CXCL3	1	14.9769	1	1		CXCL3	13.5364	15.0161	1	18.232
CXCL5	5.73377	11.9841	4.81829	83.9025		CXCL5	4.96526	9.18814	27.0859	9.59397
CXCL6	99.3352	12.1872	8.62289	129.43		CXCL6	6.96127	1	28.202	14.276
CXCL9	1	1	1	1		CXCL9	1	1	1	1
CXCR1	1	1	4.67547	9.32748		CXCR1	1	19.7408	4.79737	1
CXCR3	1	11.0574	3.69751	1		CXCR3	1	1	1	1
CXCR4	157.599	40.8039	40.6298	1		CXCR4	9.39253	354.731	158.289	500.639
CXCR5	3.77922	1	1	1.36182		CXCR5	1	1	1	1
CXCR6	1	1	1	1		CXCR6	1	1	1	1
CXCR7	269.306	109.526	328.049	3.97015		CXCR7	87.2918	1714.41	651.855	554.642
EP300	70.0747	174.78	248.542	207.112		EP300	165.682	236.351	224.409	334.51
EPOR	16.9629	44.5035	80.8145	64.0878		EPOR	40.1286	17.1959	74.8315	47.6031
GH1	1	1	1.1093	1		GH1	1	1	1	1
GH2	1	1.09529	1	8.57886		GH2	3.35535	6.98472	1	1
GHR	55.5508	42.9325	18.4918	1		GHR	2.23846	39.6655	77.5048	91.3546
GRB2	239.244	201.377	155.681	143.999		GRB2	101.767	119.506	131.408	294.177
IFNA1	1.54928	1	1	1.40319		IFNA1	10.4211	1	1	4.18507
IFNA10	1	1	1	3.9203		IFNA10	3.48459	6.66519	1	1
IFNA13	1	1	1	1		IFNA13	1.7597	3.8865	7.0926	1
IFNA14	1	1	1	1		IFNA14	1	1	1	1
IFNA16	1	3.12852	1	1		IFNA16	1	19.9055	1	22.868
IFNA17	1	1	1	1		IFNA17	1	1	1	1
IFNA2	1	1	1	1		IFNA2	1	1.11402	1	1
IFNA21	11.5709	14.4271	3.1556	1		IFNA21	11.0089	23.0688	1	7.01201
IFNA4	1	1	1	1		IFNA4	1	1	4.51114	2.29398
IFNA5	1	1	1	1		IFNA5	1	1	1	1
IFNA6	1	1	1	1		IFNA6	1	1	1	1
IFNA7	1	2.31041	1	1		IFNA7	1	1	2.02246	1
IFNA8	4.53065	6.01084	1	1		IFNA8	1	1	1	0.725143
IFNAR1	270.817	287.175	169.457	124.652		IFNAR1	115.976	328.103	176.296	464.341
IFNAR2	105.866	120.036	62.4795	38.9881		IFNAR2	61.8115	41.8838	48.3382	87.7757
IFNB1	1	1	1	1		IFNB1	1	1	1	1
IFNE	60.0174	1.90156	4.3729	3.42111		IFNE	1	19.6701	5.54343	1
IFNG	1	1	1	1		IFNG	1	9.65715	1	1
IFNGR1	732.7	385.273	440.031	305.968		IFNGR1	377.933	610.016	476.999	507.258
IFNGR2	2659.01	1607.84	1628.69	1103.54		IFNGR2	1054.73	803.9	1168.04	1271.7
IFNK	1	1	1	1		IFNK	1	1	1	1
IFNW1	1	1	1	1		IFNW1	0.760571	3.13848	1	7.08689
IL10	1407.98	1676.38	1360.12	1879.05		IL10	1082.19	779.87	791.806	1125.09
IL10RA	1	1	1	1		IL10RA	1	1	1	1
IL10RB	347.348	210.54	162.76	41.1434		IL10RB	61.4589	175.969	165.323	227.742
IL11RA	85.6688	48.1981	198.638	135.019		IL11RA	149.424	206.824	145.596	220.361
IL12A	1	7.19312	1	1		IL12A	15.9613	46.3565	2.52697	1
IL12B	2.88823	1.90944	1	1		IL12B	1	1	4.38654	1
IL12RB1	1	1	0.652416	1.67903		IL12RB1	4.17082	5.09612	3.94554	1
IL12RB2	1	1	5.49919	1		IL12RB2	4.4897	3.386	2.40624	7.51302
IL13	1	1	1	1		IL13	1	1	1	1
IL13RA1	906.891	443.531	286.6	311.108		IL13RA1	364.866	76.9337	390.481	262.907
IL13RA2	193.683	43.4577	1	82.9099		IL13RA2	236.792	516.439	48.4365	103.26
IL15	8.88546	3.55315	1	1		IL15	1.86976	22.1814	1	1
IL15RA	1	0.703797	1	1		IL15RA	1	1	1	1
IL19	1	1	1	1		IL19	1	1	0.645729	1
IL2	1	1	2.7791	3.3831		IL2	5.15858	12.654	10.8914	1
IL20	8.7982	1	9.80098	2.31306		IL20	2.43141	26.5488	8.25752	3.38151
IL20RA	1.52586	1	8.56342	1		IL20RA	3.29145	1	1	14.3857
IL20RB	12.4063	1	22.3704	26.0517		IL20RB	31.9986	19.1198	23.304	27.0546
IL21	1	4.73991	14.5709	5.03179		IL21	3.55449	1	2.00785	10.8841
IL21R	6.82796	1	5.40418	1		IL21R	1	1	1	2.98333
IL22	1	1	1	1.39821		IL22	1.94197	1	1	1
IL22RA1	1	1	1	1		IL22RA1	1	1	1	1
IL22RA2	1	1	1	1		IL22RA2	1	1	1.50778	1
IL23A	9.4721	1	1.4677	4.96229		IL23A	1	6.3058	9.17908	1
IL23R	1	1	1	1		IL23R	1	1	1	1
IL24	6.80871	6.42619	4.03706	7.11506		IL24	6.07423	1	12.8107	1
IL26	1.77737	2.27285	1	3.57371		IL26	1	1	1	2.06697
IL28A	1	1	1	0.926164		IL28A	1	1	1	0.695843
IL28B	1	1	1	1		IL28B	1	1	8.70908	1.17064
IL28RA	1	1	1	1		IL28RA	1	3.25909	10.0608	1
IL29	1	1	1	1		IL29	1	1	1	1
IL2RA	10.5436	1	3.86738	7.16125		IL2RA	1	5.69094	1	1
IL2RB	2.31674	21.6548	12.3308	31.4578		IL2RB	9.84786	1	25.4279	1
IL2RG	18.8359	5.1102	14.0017	10.1956		IL2RG	1	12.2073	1	1
IL3	4.94127	1	1	7.86575		IL3	1	1	1	1
IL3RA	6.44032	15.6088	18.1988	6.48172		IL3RA	4.09198	2.29068	1	1
IL4	1	1.04914	1	1		IL4	4.16871	13.3911	5.24297	4.30003
IL4R	53.8882	20.3546	1	23.5504		IL4R	1	1	30.5803	1
IL5	1	1	7.48329	1		IL5	1	1	1	1
IL6	221.055	70.8547	1	0.750233		IL6	6.00308	1	6.98435	12.2391
IL6R	1	2.37845	1	2.32568		IL6R	1	1	1	2.01188
IL6ST	88.1164	14.4101	31.0891	13.2657		IL6ST	1	1	18.2832	3.80689
IL7	1	0.77981	1	1		IL7	1	1.78323	1	7.74414
IL7R	22.3663	10.3124	3.25458	11.9103		IL7R	10.0499	1	23.2451	1
IL9	3.98717	1	1	4.38605		IL9	6.10944	5.25367	7.4194	14.7406
IL9R	1	1	1.56424	18.8916		IL9R	8.999	9.17165	3.67889	0.704558
IRF9	1394.3	735.145	260.452	168.353		IRF9	136.414	400.875	350.995	632.569
JAK1	581.582	293.798	232.804	297.225		JAK1	151.496	120.337	173.451	296.2
JAK2	77.766	84.6971	47.6683	48.6878		JAK2	97.9917	81.1105	98.8499	88.953
JAK3	1	1	1	2.47673		JAK3	1	1	1	1
LEPR	83.7958	55.0381	50.844	12.1892		LEPR	17.0573	13.3042	26.1702	33.7852
LIF	144.382	13.1503	13.0235	13.4293		LIF	10.643	0.769144	11.4784	16.5959
LIFR	192.195	238.749	756.361	1344.91		LIFR	1563.08	1933.75	825.616	1160.53
MPL	14.5491	10.2348	1	1		MPL	1	1	1	1
MYC	1251.15	1180.44	548.193	895.676		MYC	1111.25	293.641	962.292	217.189
OSMR	61.6583	38.8028	8.43174	3.16415		OSMR	16.5346	1	1.71767	1
PIAS1	164.432	110.052	298.858	270.779		PIAS1	228.026	160.958	220.176	180.7
PIAS2	174.995	105.695	102.38	93.9891		PIAS2	88.224	98.4962	104.471	127.344
PIAS3	195.589	172.897	101.14	109.131		PIAS3	71.4932	93.683	121.075	109.011
PIAS4	748.26	532.363	1076.19	849.155		PIAS4	645.827	924.73	704.119	732.497
PIK3CA	122.786	170.652	177.063	118.267		PIK3CA	98.2867	148.813	155.221	134.814
PIK3CB	123.77	98.9019	97.793	112.954		PIK3CB	134.056	46.2698	51.2925	104.298
PIK3CD	207.305	121.278	35.4673	16.4475		PIK3CD	5.63483	54.6198	56.0719	27.2666
PIK3CG	4.70617	7.96924	0.860718	6.8561		PIK3CG	16.0037	1	1	2.66057
PIK3R1	23.631	20.6394	29.1121	23.4031		PIK3R1	93.9154	71.5417	31.4075	103.636
PIK3R2	2999.73	1919.66	1855.28	873.957		PIK3R2	1647.78	2371.81	1617.06	4087.99
PIK3R3	47.2098	42.5506	60.6621	80.1958		PIK3R3	43.0526	120.664	51.4025	101.731
PIK3R5	4.87998	1	5.4821	14.8767		PIK3R5	1	1	1	1
PIM1	201.51	285.063	237.724	209.336		PIM1	166.107	78.309	323.74	77.2425
PRLR	5.20173	3.92429	1	1		PRLR	2.66935	3.39411	0.501126	9.40901
PTPN11	1927.09	2156.39	1759.43	1668.05		PTPN11	2485.99	1982.33	2402.99	3695.73
PTPN6	1	1	1	1		PTPN6	1	1	1	1
SOCS1	54.3714	4.12769	8.47641	35.2806		SOCS1	44.5531	18.0724	14.7048	61.9837
SOCS2	797.851	134.711	472.835	541.601		SOCS2	150.874	735.78	539.559	1893.18
SOCS3	47.757	43.3152	25.8813	20.3345		SOCS3	7.48928	19.9605	11.1684	15.9585
SOCS4	253.1	323.436	392.82	326.401		SOCS4	293.644	285.718	386.106	272.091
SOCS5	127.957	104.029	76.647	75.9734		SOCS5	77.8019	82.8988	83.796	92.3145
SOCS7	10.423	1	6.68111	1.67936		SOCS7	6.06087	4.10268	3.12154	11.3979
SOS1	39.3672	48.2726	16.7618	13.8739		SOS1	0.967824	13.5721	19.9555	15.8715
SOS2	35.2703	39.3615	37.675	35.8295		SOS2	29.6784	40.2958	21.2178	61.3199
SPRED1	1562.24	2591.05	1964.3	2518.83		SPRED1	4471.96	1320.11	2237.02	1340.85
SPRED2	253.111	506.539	250.911	185.824		SPRED2	308.116	194.649	360.476	248.98
SPRED3	1	1	1	1.93085		SPRED3	7.82012	1	6.8411	3.00753
SPRY1	286.862	948.276	4271.22	2753.52		SPRY1	5372.14	1823.78	1720.4	998.232
SPRY2	2474.83	4954.09	4559.83	2974.58		SPRY2	9053.3	3888.62	3580.27	4386.94
SPRY3	1	1	1	1		SPRY3	1	1	1	1
SPRY4	87.5714	184.183	214.276	222.021		SPRY4	545.486	94.2204	115.599	98.8864
STAM	323.868	441.702	395.7	377.946		STAM	489.029	505.429	639.98	734.614
STAM2	138.025	119.632	115.805	104.753		STAM2	126.737	152.468	140.565	165.904
STAT1	703.331	627.337	486.787	353.152		STAT1	493.045	387.16	616.518	624.404
STAT2	2014.35	939.814	641.206	487.245		STAT2	518.268	581.462	762.1	1135.41
STAT3	537.859	368.667	490.631	399.458		STAT3	164.849	206.532	280.796	644.948
STAT4	31.332	8.56237	49.8427	9.97571		STAT4	32.861	62.0351	99.7705	101.45
STAT5A	41.8991	44.8069	33.4111	28.6562		STAT5A	9.54351	16.7765	33.8338	53.1183
STAT5B	75.0651	44.0666	150.718	171.6		STAT5B	142.541	77.9336	134.485	98.3952
STAT6	29.1655	23.9502	20.3838	121.17		STAT6	82.7237	55.1358	23.0226	3.39055
TPO	1	1	14.7662	5.26659		TPO	12.8253	21.079	1	13.9759
TSLP	15.6316	1	1.08322	7.6382		TSLP	1	1	6.72943	1
TYK2	1280.36	856.123	412.166	327.202		TYK2	504.801	636.598	621.204	551.164
