# Supplementary material for: Comparison of the Gene Expression Profiles of Human Fetal Cortical Astrocytes with Pluripotent Stem Cell Derived Neural Stem Cells Identifies Human Astrocyte Markers and Signaling Pathways and Transcription Factors Active in Human Astrocytes
Source: PLoS One. 2014 May 21;9(5):e96139. doi: 10.1371/journal.pone.0096139 (PMC4029581; doi:10.1371/journal.pone.0096139)
Supplement: Table S9 — Expression levels of MAPK signaling pathway genes in fetal astrocytes, NSCs, and neurons and astrocytes differentiated from NSCs. (XLSX) [file pone.0096139.s009.xlsx]

## Sheet: Sheet1
Supplementary Table S9. Expression levels of MAPK signaling pathway genes in fetal astrocytes, NSCs, and neurons and astrocytes differentiated from NSCs.
SYMBOL	LONZA FET AST	SCIENCELL FET AST	NCRM-5 NSC	H9 NSC			SYMBOL	NCRM-1 NSC	NCRM-1 DIFF NEURON	NCRM-5 NSC	NCRM-5 DIFF AST
ADSL	1810.06	2152.42	1685.21	2375.12			ADSL	3757.72	1248.48	2853.39	1396.71
ARAF	715.004	541.24	515.628	433.601			ARAF	521.312	314.631	474.738	336.664
ARHGEF4	40.1203	14.4629	101.696	1.3993			ARHGEF4	1	45.3043	37.1125	767.941
ARHGEF6	1151.66	1399.55	478.569	298.861			ARHGEF6	360.747	1124.95	630.549	4410.25
ARHGEF7	279.189	314.171	400.878	426.379			ARHGEF7	456.493	604.724	447.393	730.415
ARHGEF9	48.2415	49.2862	52.343	63.6379			ARHGEF9	26.9042	83.0721	27.776	106.748
ATF2	85.686	60.9145	126.659	95.971			ATF2	109.117	137.269	133.897	141.859
ATF7	1	4.68216	6.07688	7.87641			ATF7	6.36764	18.386	9.76676	8.49916
BRAF	11.0226	4.17357	17.5117	17.8147			BRAF	8.73787	1	8.20146	1
BTG1	2223.28	1442.57	2600.02	2728.43			BTG1	2609.78	7660.11	4461.84	4723.73
BTG2	603.164	323.691	222.57	182.055			BTG2	112.735	670.754	348.078	910.124
BTG4	0.624982	1	1	1			BTG4	8.07512	0.95106	5.92094	11.6635
CAMK4	7.16834	1.51413	8.26601	19.3125			CAMK4	1	8.77169	12.9136	9.07545
CCDC155	1	1	1	1			CCDC155	4.44404	1.93287	7.45932	4.87616
CD2	1	14.1108	1	3.35949			CD2	17.048	5.97778	13.6348	1
CD247	1.61223	6.07927	9.32538	2.09691			CD247	25.0265	23.044	7.62826	17.2246
CD27	1	12.2119	1	1			CD27	1	1	1	1
CD40	21.9991	10.7565	1	4.82531			CD40	1.34405	12.377	6.93191	3.36192
CD40LG	1	1	1	1			CD40LG	1	1	1	3.16296
CD84	5.48332	7.86499	5.11494	14.234			CD84	10.0401	6.89021	5.25748	20.1912
CDC2	535.402	1392	2031.79	1590.85			CDC2	2305.45	616.724	1686.68	349.51
CDK10	185.484	166.225	179.656	143.61			CDK10	197.067	216.905	154.821	183.298
CDK2	415.26	554.154	983.844	766.126			CDK2	879.719	332.389	900.337	167
CDK3	12.6639	24.5775	14.9896	0.636906			CDK3	6.45538	15.714	2.42386	35.8857
CDK4	3322.8	2831.46	3038.77	3825.41			CDK4	4724.53	2177.9	3888.71	2693.06
CDK5	135.855	109.093	132.626	85.9032			CDK5	126.855	111.555	105.601	160.185
CDK6	1324.68	1802.83	2699.47	1174.84			CDK6	2693.51	1485.65	2239.3	1415.13
CDK7	852.98	622.407	734.138	597.592			CDK7	775.592	608.042	860.246	435.879
CDK8	63.6765	58.3834	206.655	141.856			CDK8	234.879	177.609	252.239	134.34
CDK9	320.722	223.572	291.641	215.054			CDK9	271.803	309.359	269.957	340.472
CDKL1	1	1	1	4.58453			CDKL1	5.11915	2.35789	1	4.41546
CDKL2	20.8608	10.3968	7.15347	0.856465			CDKL2	2.82727	125.645	17.1042	84.8202
CDKL3	49.4233	35.2321	90.7252	62.7744			CDKL3	109.229	114.406	110.324	138.787
CDKL4	1	1	1	1			CDKL4	1	1	1	1
CDKL5	1	1	1	1			CDKL5	1	1	1	1
CEP152	81.3445	102.839	239.033	149.767			CEP152	264.496	61.7588	245.852	59.9955
CNTFR	7.97767	8.2462	353.838	353.299			CNTFR	316.086	552.5	237.842	706.868
CREB5	199.09	205.96	52.8264	164.556			CREB5	84.2591	99.3185	136.186	74.2044
CRLF1	12.565	1	7.32444	9.35885			CRLF1	15.2089	8.19535	6.47829	12.3196
CRLF2	1	1	1	1			CRLF2	1	8.9176	1	1
CSF2RA	811.486	908.417	675.847	891.475			CSF2RA	451	448.758	422.319	555.701
CSF2RB	12.5486	26.1366	2.33386	1.1377			CSF2RB	12.8381	1	2.02134	18.4286
CSF3R	1	1	1	1			CSF3R	1	1	5.53679	1
CSNK2A2	374.111	288.175	421.034	325.161			CSNK2A2	333.898	329.904	472.505	336.677
CXCL1	57.2226	37.8731	7.97128	8.10177			CXCL1	3.61434	1	1.47172	4.83385
CXCL10	7.58819	12.388	1	15.8763			CXCL10	1	1	1	13.3774
CXCL11	1	1	1	1			CXCL11	1	3.4825	4.44161	2.61608
CXCL13	0.845873	1	1	1.00819			CXCL13	1	4.98327	12.083	1
CXCL2	11.7533	12.1644	6.44162	8.50171			CXCL2	1	1	29.462	13.4453
CXCL3	1	14.9769	1	1			CXCL3	13.5364	15.0161	1	18.232
CXCL5	5.73377	11.9841	8.04069	4.81829			CXCL5	4.96526	9.18814	27.0859	9.59397
CXCL6	99.3352	12.1872	6.46934	8.62289			CXCL6	6.96127	1	28.202	14.276
CXCL9	1	1	2.55117	1			CXCL9	1	1	1	1
DAB1	1	1	1	1			DAB1	3.89867	1	1	1
DAB2	210.66	101.86	67.1643	277.446			DAB2	269.694	35.2604	130.45	48.977
DAPP1	2399.45	2629.05	1844.94	2314.64			DAPP1	1623.01	2275.03	1580.83	2432.28
DCX	1.72792	38.8674	174.636	54.3053			DCX	4.97651	2293.19	341.331	1641.98
DIRAS1	1	13.4037	1	7.33878			DIRAS1	6.14827	2.66989	13.4654	32.9979
DIRAS2	1.17746	31.3991	42.0471	156.611			DIRAS2	111.234	233.252	171.013	352.573
DIRAS3	64.3195	31.7889	14.9434	10.6217			DIRAS3	25.2848	8.41508	23.0005	12.859
DMPK	6.72219	13.7312	24.2093	4.72195			DMPK	1	11.6543	6.15948	23.6974
DNAJC27	97.6137	80.2924	92.0632	80.1249			DNAJC27	77.4319	258.248	145.598	208.584
DUPD1	1.30768	1	0.746385	21.315			DUPD1	1	1	7.19745	1
DUSP1	1834.38	2842.27	384.957	461.344			DUSP1	668.482	804.681	905.725	701.538
DUSP10	41.4571	25.1076	13.9616	6.18533			DUSP10	4.08287	20.169	14.2973	50.4515
DUSP12	1013.22	1038.35	1433.06	1288.53			DUSP12	1867.4	1523.97	2033.21	1753.25
DUSP13	6.84768	7.25859	7.11639	3.73188			DUSP13	2.92122	9.12662	2.42101	8.72518
DUSP14	539.267	699.163	579.644	764.694			DUSP14	882.932	516.367	829.101	457.151
DUSP15	10.0235	1	2.5243	12.8342			DUSP15	1	1	1	19.0947
DUSP16	117.225	75.0556	51.6683	60.3696			DUSP16	49.0639	106.713	112.045	45.5853
DUSP18	179.682	149.503	62.7533	30.9209			DUSP18	50.7961	342.712	86.7481	267.958
DUSP19	943.164	1242.98	1729.64	1609.38			DUSP19	677.07	1192.13	640.331	1610.91
DUSP2	77.9148	41.435	44.1658	39.7217			DUSP2	10.8753	19.0433	25.1537	27.2886
DUSP21	1	17.0733	1	4.62921			DUSP21	1	1	4.70395	36.5911
DUSP22	285.627	156.895	373.362	464.986			DUSP22	483.21	453.894	498.88	376.876
DUSP26	13.7516	16.9424	27.1119	16.5373			DUSP26	11.7161	441.596	27.3019	698.162
DUSP27	5.69807	6.74485	10.0384	7.71968			DUSP27	22.1691	1	3.37975	1
DUSP28	165.618	127.556	178.484	114.879			DUSP28	151.754	283.055	128.447	333.224
DUSP3	1333.04	930.124	635.147	968.111			DUSP3	1304.76	965.247	1491.59	1022.47
DUSP4	1	1	1.78541	1			DUSP4	1	1	1	1
DUSP5	606.529	1127.73	197.407	151.829			DUSP5	421.945	50.681	319.244	189.089
DUSP6	743.994	1479.31	2465.85	2566.91			DUSP6	6105.45	540.215	1929.56	374.609
DUSP7	1	6.19572	9.05627	1.19094			DUSP7	1.57728	22.6761	17.1487	1
DUSP8	51.9647	54.4475	43.4652	46.2606			DUSP8	31.4673	169.269	36.6139	256.284
DUSP9	1	1	1.40248	1			DUSP9	1	1.27566	2.24045	1
EBI3	14.7882	7.15972	1	11.1979			EBI3	1	1	1.5561	1
EHF	1	6.70165	1	1.2204			EHF	1	1	1	1
ELF1	410.416	193.851	227.924	158.87			ELF1	222.877	189.728	217.316	142.75
ELF2	127.002	122.784	218.126	164.87			ELF2	216.071	353.368	289.045	285.918
ELF3	14.1307	7.8598	29.6721	24.4091			ELF3	25.8779	42.9862	24.6539	26.0455
ELF4	143.086	117.735	24.9162	60.568			ELF4	2.00725	1	35.219	1
ELF5	1	1	1	1			ELF5	1.93278	1	1	1
ELK1	610.772	323.051	227.407	194.155			ELK1	189.032	175.39	194.325	229.879
ELK3	39.6726	102.863	19.3528	41.6092			ELK3	36.3203	3.08908	36.3474	9.16961
ELK4	11.4368	8.55231	2.0444	3.5819			ELK4	6.79992	4.15851	14.716	2.74332
EPOR	16.9629	44.5035	80.8145	64.0878			EPOR	40.1286	17.1959	74.8315	47.6031
ERAS	4.82142	1	1.08775	4.46437			ERAS	12.1937	15.2411	3.49118	10.1369
ERF	181.061	50.0271	83.2174	90.0607			ERF	79.7342	54.5419	51.1689	119.613
ERG	1	7.76812	1	1			ERG	1	1	1	1
ETS1	783.333	842.57	522.425	2005.56			ETS1	990.56	206.692	1269.65	207.74
ETS2	207.108	113.626	22.8895	24.4759			ETS2	91.122	52.0588	47.4293	59.7838
ETV1	3.82499	14.7463	45.8877	6.0666			ETV1	8.57926	12.1676	1.95748	32.7878
ETV2	14.1017	12.0009	9.34063	14.7617			ETV2	5.82215	1.00558	16.8293	5.72523
ETV3	19.0419	14.2646	15.1474	14.2873			ETV3	9.56119	6.39306	13.303	18.3686
ETV4	35.5691	54.3764	217.303	143.378			ETV4	243.417	61.0453	85.895	22.9513
ETV6	578.604	477.077	746.029	548.085			ETV6	586.454	243.628	580.631	419.901
ETV7	1.21188	4.93415	1	3.49015			ETV7	20.5126	1	3.46135	22.9833
F3	1668.48	1169.77	45.7563	46.023			F3	50.0713	78.2979	55.5227	358.893
FAM43A	120.398	285.964	35.0812	64.941			FAM43A	225.507	103.18	118.881	548.402
FAM43B	6.55209	5.23852	2.64303	6.33646			FAM43B	4.71355	10.3586	7.749	8.08706
FAS	130.488	75.908	31.1345	32.9718			FAS	35.8067	7.71992	47.8288	22.0476
FASLG	1	1	1	1			FASLG	1	1	1	1
FEV	2.27109	1	3.20744	5.6017			FEV	3.84079	17.1065	1	18.8161
FGF1	8.82816	17.1965	1	1			FGF1	1	5.39569	0.962409	54.4616
FGF10	1	1	1	1			FGF10	1	1	1	1
FGF11	11.8895	30.1359	47.5461	36.8058			FGF11	29.5117	47.7285	27.4217	122.515
FGF12	36.7759	34.8849	36.1202	56.7498			FGF12	43.8142	80.6568	19.6322	106.243
FGF13	171.489	140.845	82.5097	194.524			FGF13	527.382	383.282	356.307	656.638
FGF14	1	1	1.52618	1			FGF14	1	7.6869	1	1
FGF16	5.65651	7.51258	19.5871	10.0533			FGF16	4.51771	1	1	1
FGF17	8.5398	11.3537	3.4851	8.1689			FGF17	4.57798	8.9396	3.60916	28.8031
FGF18	14.7813	19.9999	6.02584	13.0207			FGF18	4.92624	34.9147	18.2078	30.4552
FGF19	1	13.3138	0.956463	1			FGF19	19.32	4.5053	2.73146	1
FGF2	164.157	191.332	125.746	210.093			FGF2	191.012	196.399	146.393	106.205
FGF20	1.28373	8.03866	1.13004	9.81175			FGF20	1	14.9723	1	1.88409
FGF21	2.75006	1	1	4.28847			FGF21	7.84303	1	1	23.7037
FGF22	1.17206	1	1	1			FGF22	1	1	4.16519	1
FGF23	4.49787	16.7145	5.83805	5.59614			FGF23	1	6.61953	4.06673	10.4505
FGF3	1	1	1	1			FGF3	1	1	1	1
FGF4	1	1	1	1			FGF4	1	1	1	1
FGF5	8.21841	17.6324	3.13896	2.54972			FGF5	1	1	2.07169	3.17363
FGF6	1	1	1	1			FGF6	1	1	1	1
FGF7	1	2.94492	1	1			FGF7	1	1	1	1
FGF8	1	1	1	1			FGF8	1	1	1	1
FGF9	50.6993	71.6906	59.0686	58.1963			FGF9	18.0605	115.636	144.117	308.584
FGFRL1	815.362	989.229	542.247	419.767			FGFRL1	256.248	349.636	562.438	138.249
FLI1	32.1866	13.125	177.167	501.002			FLI1	924.22	1	270.774	14.6715
FPGT	1	31.6012	12.1898	7.14405			FPGT	6.1573	27.5143	12.804	1
GAB1	28.7408	17.5417	18.3751	20.3159			GAB1	21.2052	24.7772	26.6194	63.5541
GAB2	41.1574	36.273	81.99	113.922			GAB2	88.2609	152.23	121.944	235.897
GAB3	1	2.83367	1	1			GAB3	1	15.5325	1	1
GAB4	2.14086	1	1	1.67734			GAB4	1	1	6.93487	20.9786
GABPA	130.341	137.069	184.085	120.86			GABPA	243.515	127.767	206.439	119.962
GADD45A	1283.01	801.069	310.495	489.354			GADD45A	436.45	166.592	411.939	263.91
GADD45B	265.045	333.185	48.9783	94.6059			GADD45B	67.5523	26.3038	88.3278	101.435
GADD45G	34.7288	37.0713	442	63.3776			GADD45G	1.48076	855.576	768.525	1179.28
GEM	219.664	82.8906	41.8145	24.4421			GEM	11.8835	32.6042	31.4424	111.941
GHR	55.5508	42.9325	18.4918	1			GHR	2.23846	39.6655	77.5048	91.3546
GPS2	121.331	148.749	125.483	131.89			GPS2	158.202	144.081	173.169	301.159
GULP1	69.7148	72.9798	16.5835	388.256			GULP1	161.754	7.31089	51.4363	8.34784
HRAS	281.971	227.307	139.331	264.847			HRAS	257.902	212.894	215.201	158.82
ICK	249.134	277.695	215.957	133.315			ICK	222.819	257.821	188.444	223.199
IFNA1	1.54928	1	1	1.40319			IFNA1	10.4211	1	1	4.18507
IFNA10	1	1	1	3.9203			IFNA10	3.48459	6.66519	1	1
IFNA16	1	3.12852	1	1			IFNA16	1	19.9055	1	22.868
IFNA2	1	1	1	1			IFNA2	1	1.11402	1	1
IFNA21	11.5709	14.4271	3.1556	1			IFNA21	11.0089	23.0688	1	7.01201
IFNA5	1	1	1	1			IFNA5	1	1	1	1
IFNA6	1	1	1	1			IFNA6	1	1	1	1
IFNA8	4.53065	6.01084	1	1			IFNA8	1	1	1	0.725143
IFNAR1	270.817	287.175	169.457	124.652			IFNAR1	115.976	328.103	176.296	464.341
IFNAR2	105.866	120.036	62.4795	38.9881			IFNAR2	61.8115	41.8838	48.3382	87.7757
IFNG	1	1	1	1			IFNG	1	9.65715	1	1
IFNGR1	732.7	385.273	440.031	305.968			IFNGR1	377.933	610.016	476.999	507.258
IFNGR2	2659.01	1607.84	1628.69	1103.54			IFNGR2	1054.73	803.9	1168.04	1271.7
IL10RA	1	1	1	1			IL10RA	1	1	1	1
IL11RA	85.6688	48.1981	198.638	135.019			IL11RA	149.424	206.824	145.596	220.361
IL12RB2	1	1	5.49919	1			IL12RB2	4.4897	3.386	2.40624	7.51302
IL13RA1	906.891	443.531	286.6	311.108			IL13RA1	364.866	76.9337	390.481	262.907
IL13RA2	193.683	43.4577	1	82.9099			IL13RA2	236.792	516.439	48.4365	103.26
IL15	8.88546	3.55315	1	1			IL15	1.86976	22.1814	1	1
IL17A	8.11875	5.96226	27.7142	9.09542			IL17A	14.171	7.56578	18.4314	2.76657
IL17B	1	1	1.05944	1			IL17B	1	1	1	1
IL17C	15.8537	6.48713	2.34086	10.2859			IL17C	1	6.10347	17.1859	8.78905
IL17D	111.116	134.894	182.789	247.415			IL17D	92.3718	432.442	228.671	870.585
IL17F	1	1.5567	1	1			IL17F	1	1	1	1
IL18	6254.49	7465.26	7450.72	7339.44			IL18	6415.87	7728.8	6060.74	6500.02
IL20RA	1.52586	1	8.56342	1			IL20RA	3.29145	1	1	14.3857
IL20RB	12.4063	1	22.3704	26.0517			IL20RB	31.9986	19.1198	23.304	27.0546
IL21R	6.82796	1	5.40418	1			IL21R	1	1	1	2.98333
IL22RA1	1	1	1	1			IL22RA1	1	1	1	1
IL22RA2	1	1	1	1			IL22RA2	1	1	1.50778	1
IL23R	1	1	1	1			IL23R	1	1	1	1
IL25	29.9888	35.0519	23.4391	23.1286			IL25	27.7624	32.5687	24.048	20.9991
IL27RA	63.5961	18.2668	95.2442	91.1605			IL27RA	156.136	59.5946	69.4957	72.7018
IL28RA	1	1	1	1			IL28RA	1	3.25909	10.0608	1
IL2RB	2.31674	21.6548	12.3308	31.4578			IL2RB	9.84786	1	25.4279	1
IL2RG	18.8359	5.1102	14.0017	10.1956			IL2RG	1	12.2073	1	1
IL3	4.94127	1	1	7.86575			IL3	1	1	1	1
IL31RA	2.4539	1	0.782521	4.97583			IL31RA	1	1	1	1
IL3RA	6.44032	15.6088	18.1988	6.48172			IL3RA	4.09198	2.29068	1	1
IL4R	53.8882	20.3546	1	23.5504			IL4R	1	1	30.5803	1
IL5	1	1	7.48329	1			IL5	1	1	1	1
IL5RA	13.7527	12.8846	13.3339	11.9882			IL5RA	19.6979	11.5681	6.72909	20.6158
IL6	221.055	70.8547	1	0.750233			IL6	6.00308	1	6.98435	12.2391
IL6R	1	2.37845	1	2.32568			IL6R	1	1	1	2.01188
IL6ST	88.1164	14.4101	31.0891	13.2657			IL6ST	1	1	18.2832	3.80689
IL8	141.727	29.2307	20.7733	18.4185			IL8	14.4041	25.9555	15.7519	9.99806
IL9R	1	1	1.56424	18.8916			IL9R	8.999	9.17165	3.67889	0.704558
ILK	1301.03	995.645	901.447	1650.11			ILK	1633.11	920.21	1261.43	1174.9
ILKAP	87.4397	92.992	94.0776	81.1586			ILKAP	177.962	115.479	165.081	99.1682
IRS1	628.455	386.184	1269.02	928.779			IRS1	864.515	250.581	626.218	127.639
IRS2	1822.62	2092.66	188.004	255.128			IRS2	369.222	485.604	407.93	978.502
IRS4	1	1	7.61901	9.47195			IRS4	1	12.5138	1	8.60576
JUN	2010.01	1434.62	605.394	672.428			JUN	1368.07	1092.94	1244.15	852.867
JUNB	7.02487	2.53883	1	7.94701			JUNB	1	1	1	12.3698
JUND	6488.5	8213.24	5962.51	7436.25			JUND	8762.89	12374.5	9156.49	17977.7
KALRN	2.89267	1	1	1			KALRN	1	1	1	3.27101
KIAA1804	22.8481	23.8263	14.2121	1			KIAA1804	3.93956	9.70342	12.5266	1
KRAS	100.199	159.663	204.178	165.393			KRAS	192.161	242.314	216.678	200.649
KSR1	27.2724	6.50984	7.21152	3.0233			KSR1	1	1	1	1
KSR2	3.35013	15.7131	5.92771	11.239			KSR2	10.6802	11.825	6.97638	15.0938
LATS1	9.40422	1	1	8.18393			LATS1	1	2.30139	14.3317	1
LATS2	63.2998	49.1194	62.6758	106.168			LATS2	85.8216	21.3195	38.9426	26.0977
LDLRAP1	42.8232	24.1589	14.4494	19.2095			LDLRAP1	53.3013	1	9.97981	1
LEPR	83.7958	55.0381	50.844	12.1892			LEPR	17.0573	13.3042	26.1702	33.7852
LIF	144.382	13.1503	13.0235	13.4293			LIF	10.643	0.769144	11.4784	16.5959
LIFR	192.195	238.749	756.361	1344.91			LIFR	1563.08	1933.75	825.616	1160.53
LIMK1	31.6467	26.0499	11.4469	24.7655			LIMK1	21.0317	39.8335	8.57288	28.1547
LIMK2	35.551	33.2452	14.3874	20.0032			LIMK2	13.8927	8.40011	34.491	17.275
LTBR	30.4765	11.3736	9.19163	1			LTBR	1	1	1	1
LY9	1	4.36847	1	1			LY9	1	1	1	1
MADD	21.9892	16.8869	35.8767	29.1909			MADD	27.8682	29.4738	29.7827	36.8319
MAK	1	1	4.34689	1.79273			MAK	4.18649	2.91803	2.50087	1
MAP3K10	36.3601	53.0501	45.878	45.8883			MAP3K10	22.0459	63.9489	53.2234	97.8762
MAP3K11	180.342	166.772	101.713	242.134			MAP3K11	272.751	101.05	167.358	75.6985
MAP3K12	174.254	129.589	159.888	82.8944			MAP3K12	96.4038	283.684	159.694	281.274
MAP3K13	21.8334	15.0737	13.5336	6.14493			MAP3K13	1	70.4296	15.1008	52.2757
MAP3K9	25.6723	20.199	14.2745	2.30654			MAP3K9	1	35.4728	18.9529	88.5902
MAPK1	146.65	130.345	102.855	119.271			MAPK1	143.061	66.9791	134.928	113.47
MAPK10	38.9403	20.2565	302.785	297.219			MAPK10	334.244	269.651	136.332	244.736
MAPK11	35.6239	10.429	25.7087	16.3564			MAPK11	15.2598	9.84289	16.3065	25.0509
MAPK12	120.811	63.0249	82.5087	114.083			MAPK12	11.7081	47.088	118.393	57.0752
MAPK13	26.0143	9.4505	18.4707	15.0456			MAPK13	14.8505	6.81965	13.5747	8.04089
MAPK14	14.7408	1.94879	13.9957	9.59744			MAPK14	4.79101	11.4681	9.45487	6.26109
MAPK15	1.6302	8.7006	29.3079	9.77959			MAPK15	2.44144	1	8.41227	55.8749
MAPK3	795.432	616.249	402.382	419.027			MAPK3	356.93	779.226	468.335	838.79
MAPK4	41.1311	98.1812	49.7144	4.93325			MAPK4	1	252.667	70.1895	693.119
MAPK6	1191.06	1479.68	2112.21	2971.62			MAPK6	4304.96	3769.91	4184.67	2898.83
MAPK7	115.253	71.7335	64.0702	83.5237			MAPK7	84.8722	91.1848	73.5244	153.847
MAPK8	33.5608	14.5349	17.7696	18.8381			MAPK8	18.8652	50.8674	19.2423	29.9644
MAPK8IP1	64.8457	28.0427	9.42231	16.543			MAPK8IP1	9.45597	41.1727	17.2937	382.267
MAPK8IP2	1	5.98924	9.74289	3.11442			MAPK8IP2	6.98788	10.2558	4.67493	54.2444
MAPK9	343.194	468.364	285.827	354.109			MAPK9	345.897	243.273	378.795	354.925
MAPKAPK2	112.838	72.2702	94.7786	94.3264			MAPKAPK2	70.6824	39.7613	93.0072	84.2718
MAPKAPK3	998.346	1337.07	505.613	566.011			MAPKAPK3	678.46	620.417	665.049	357.543
MAPKAPK5	628.637	673.327	802.033	960.198			MAPKAPK5	953.796	657.945	988.345	828.469
MAST1	7.76808	63.7606	38.0847	67.0003			MAST1	1	295.277	92.4766	598.636
MAST2	73.7522	101.287	95.6491	108.433			MAST2	87.5417	153.677	97.1388	230.004
MAST3	86.506	59.9315	85.4536	46.2899			MAST3	80.7934	114.496	86.4946	181.387
MASTL	144.688	133.055	442.959	410.484			MASTL	587.815	173.596	391.306	73.1371
MBIP	386.812	635.345	479.294	337.03			MBIP	338.436	376.448	583.558	605.767
MCF2	5.22884	76.5896	1	1			MCF2	0.8086	16.6893	1	45.1791
MCF2L	33.4815	30.1539	46.9573	39.5215			MCF2L	56.2079	278.161	41.0138	472.793
MCF2L2	7.80063	4.34299	1	1			MCF2L2	1.53997	2.76635	11.9444	21.6724
MLKL	7.73463	5.57254	1	1			MLKL	1.949	1.80766	0.893231	4.55705
MOS	3.42144	18.4042	16.2728	1.41694			MOS	20.0414	1	1.99379	5.67332
MPL	14.5491	10.2348	1	1			MPL	1	1	1	1
MRAS	51.2386	44.8717	17.7422	12.9589			MRAS	15.8275	42.2054	24.9749	77.7895
MYCN	73.5636	90.4254	1299.35	784.563			MYCN	1272.88	681.692	1382.9	921.091
NGFR	1	9.73012	27.0381	3.27774			NGFR	6.95678	23.7988	24.162	55.7121
NKIRAS1	241.244	257.246	328.879	298.509			NKIRAS1	292.278	548.114	356.048	722.114
NKIRAS2	149.398	123.904	145.551	179.757			NKIRAS2	217.876	151.36	175.618	154.269
NLK	180.72	302.457	433.383	486.576			NLK	640.16	620.345	682.485	502.088
NOS1AP	1	3.43072	14.71	14.0115			NOS1AP	9.58426	6.34966	5.59838	3.79436
NRAS	468.07	411.392	541.736	751.17			NRAS	781.077	333.893	595.419	377.618
NUMB	532.213	668.982	735.899	781.392			NUMB	693.183	545.37	657.723	565.707
NUMBL	69.8661	72.0244	16.4682	28.0487			NUMBL	18.4501	47.7097	21.5147	120.255
OSMR	61.6583	38.8028	8.43174	3.16415			OSMR	16.5346	1	1.71767	1
PDP2	9.59202	11.1056	12.729	11.037			PDP2	5.12467	4.23302	13.7961	6.06737
PF4	1	10.1073	1	1			PF4	5.21116	1	1	1
PF4V1	1	1	1	1			PF4V1	1	1.7412	1	1
PGF	19.8355	2.61771	11.4404	15.4919			PGF	12.3393	2.23557	1	14.9818
PHLDB2	536.184	292.449	841.003	1091.53			PHLDB2	2169.87	127.604	1091.03	112.068
PLEKHG1	941.982	768.784	249.74	322.382			PLEKHG1	315.743	162.205	621.184	114.683
PLEKHG2	128.411	84.1172	112.668	130.216			PLEKHG2	204.094	110.07	169.818	90.3686
PLEKHG4	255.75	30.667	3.28998	10.9419			PLEKHG4	6.59514	15.5213	13.4555	29.1501
PLEKHG4B	16.4737	3.82689	3.49488	4.08876			PLEKHG4B	1	6.98717	61.3743	6.41736
PLEKHN1	31.6047	15.5743	14.6874	20.1767			PLEKHN1	23.6538	2.70194	20.2129	24.7172
PPBP	11.7602	22.0246	18.4824	6.42041			PPBP	14.9522	31.8066	7.93222	33.6043
PPM1A	47.6096	30.3726	51.9936	40.8882			PPM1A	33.5809	28.5055	30.9822	45.3629
PPM1B	171.524	150.89	157.526	173.291			PPM1B	340.736	267.999	201.213	259.399
PPM1D	507.235	406.082	781.35	748.823			PPM1D	989.894	873.84	1449.12	703.2
PPM1E	400.07	129.976	1583.86	1232.01			PPM1E	1381.87	2368.93	1555.2	2050.45
PPM1F	719.219	529.566	611.01	781.565			PPM1F	1097.19	513.005	561.804	408.379
PPM1G	1743.59	1597.07	1980.48	1958.26			PPM1G	2106.95	2091.22	2130.07	1563.57
PPM1H	52.5987	1	17.6084	15.1944			PPM1H	20.8641	62.5418	36.0628	147.573
PPM1J	4.76725	4.31326	1	1			PPM1J	1	1	3.84017	4.24384
PPM1K	50.2421	67.0593	83.0875	105.727			PPM1K	28.8223	87.0719	49.9539	152.268
PPM1L	2.06209	1	10.0987	1.07043			PPM1L	1	6.97697	1	1.05671
PPM1M	455.275	220.192	73.0177	26.4909			PPM1M	62.919	58.0609	65.701	154.367
PRLR	5.20173	3.92429	1	1			PRLR	2.66935	3.39411	0.501126	9.40901
PRMT5	613.995	530.736	776.124	719.413			PRMT5	792.786	532.336	786.627	490.224
PRPF4B	68.8517	69.0778	159.082	140.644			PRPF4B	209.896	71.2923	137.619	94.0515
PTPMT1	1104.02	915.164	421.387	436.491			PTPMT1	241.192	689.421	465.53	883.157
PTPN1	744.924	755.989	1120.85	1070.42			PTPN1	878.232	551.428	939.675	407.678
PTPN11	1927.09	2156.39	1759.43	1668.05			PTPN11	2485.99	1982.33	2402.99	3695.73
PTPN12	1043.54	1200.45	1124.67	1272.26			PTPN12	1581.4	996.568	1385.43	1009.03
PTPN13	284.634	170.799	936.522	765.598			PTPN13	1231.3	540.025	810.952	379.237
PTPN14	13.3594	17.0494	5.81617	13.1883			PTPN14	10.4244	14.9419	7.78299	33.1263
PTPN18	10.8162	1	8.94093	1			PTPN18	13.2089	24.072	1.97716	1
PTPN2	88.3181	50.3473	67.2073	104.464			PTPN2	84.0998	27.0626	90.4962	16.9328
PTPN20B	1	1	1	1			PTPN20B	1	1	1	1
PTPN21	49.0632	16.681	35.875	32.4248			PTPN21	18.4673	24.0306	23.4025	24.4671
PTPN22	2.42703	1.74101	1	1			PTPN22	1	1	1	1
PTPN23	53.9639	44.5378	28.0543	36.5003			PTPN23	40.8331	78.9215	61.3091	241.254
PTPN3	18.0836	22.0607	18.6977	3.37686			PTPN3	1	1	4.63359	30.9587
PTPN4	249.177	184.899	197.832	159.191			PTPN4	253.42	193.748	271.553	292.561
PTPN5	12.3225	1	6.78718	2.71232			PTPN5	1	1	1	9.47319
PTPN6	1	1	1	1			PTPN6	1	1	1	1
PTPN7	1	3.81725	3.84882	4.1827			PTPN7	1	1.00038	3.14518	4.33525
PTPN9	84.8265	72.302	60.5937	55.5086			PTPN9	60.9302	70.2019	60.4901	56.9783
PTPRA	225.842	207.681	301.009	291.022			PTPRA	286.301	437.343	258.941	552.048
PTPRB	3.50599	15.0207	26.3413	1			PTPRB	17.0261	19.7974	1	15.5423
PTPRC	1	1	1	1			PTPRC	1	1	1	1
PTPRD	149.037	83.1466	726.821	715.36			PTPRD	1081.01	1160.86	701.887	1475.81
PTPRE	347.947	510.535	47.3546	38.4267			PTPRE	30.3867	102.487	109.246	322.74
PTPRF	1248.8	1147.22	1270.82	1223.25			PTPRF	1588.23	2429.92	1972.91	1901.75
PTPRG	499.642	252.339	94.4509	98.0327			PTPRG	328.618	316.311	314.894	215.016
PTPRH	1	0.867328	1	1			PTPRH	1	20.8972	5.29091	30.6979
PTPRJ	7.37561	20.7414	4.22177	16.8666			PTPRJ	1	1	1.39685	7.43689
PTPRK	573.63	590.748	620.557	573.785			PTPRK	500.351	279.229	917.097	538.957
PTPRM	485.531	283.289	167.839	219.538			PTPRM	318.316	330.236	229.607	465.754
PTPRN	1	1	1	1			PTPRN	1.08417	33.5511	31.3584	250.496
PTPRN2	18.6576	93.4096	159.488	232.902			PTPRN2	221.268	790.938	122.901	211.852
PTPRO	10.997	1	149.45	0.61307			PTPRO	1	593.006	150.591	2284.42
PTPRR	7.00236	1	13.042	0.799763			PTPRR	9.38145	28.2612	10.224	46.1251
PTPRS	8.2564	4.45167	2.9178	15.2774			PTPRS	8.23952	6.95385	1	17.2293
PTPRT	1.97759	6.77824	10.7363	9.32559			PTPRT	1.62624	1	2.21235	218.58
PTPRU	142.786	93.5957	46.8173	24.7612			PTPRU	6.0678	19.6937	48.3762	56.2935
PTPRZ1	342.688	1133.34	2210.74	3022.63			PTPRZ1	5761.18	6450.73	788.462	3645.78
RAB10	3708.32	5032.68	3713.37	3844.29			RAB10	4720.89	6540.88	5863.95	6816.17
RAB11A	1992.16	2175.87	2372.56	2343.53			RAB11A	3121.32	3623.59	2703.68	2614.17
RAB11B	1.28744	0.601744	4.39619	6.33419			RAB11B	1	9.81569	6.21499	25.6525
RAB12	40.5038	16.8947	27.8615	18.2366			RAB12	19.4218	7.87043	19.2303	50.1247
RAB13	441.829	397.459	317.351	221.262			RAB13	132.073	111.055	129.508	175.127
RAB14	23.4677	53.9783	50.6676	23.0918			RAB14	54.9047	85.6646	66.613	78.8079
RAB15	92.0029	78.8805	109.423	116.195			RAB15	142.818	188.476	198.158	326.045
RAB17	9.11282	7.43116	1	1			RAB17	1	1	1	1
RAB18	240.231	359.108	262.072	218.339			RAB18	299.45	643.384	342.912	758.933
RAB19	1	1	7.81774	1			RAB19	1	1	5.48925	5.29013
RAB1A	520.573	579.1	610.359	563.97			RAB1A	803.696	662.093	602.422	600.79
RAB1B	28.6496	29.5278	22.4998	31.4659			RAB1B	26.9098	35.5924	24.9867	65.02
RAB20	3.08625	1	1	1			RAB20	1	3.56331	1	2.50563
RAB21	531.21	715.483	689.428	662.443			RAB21	754.355	400.062	654.186	436.368
RAB22A	725.707	602.732	696.077	509.649			RAB22A	687.169	952.867	792.32	1424.76
RAB23	243.886	289.402	478.325	406.078			RAB23	646.984	309.86	607.899	369.902
RAB24	161.601	137.716	201.393	158.783			RAB24	165.316	187.577	155.968	297.024
RAB25	11.5451	1.02	5.51542	1			RAB25	1	1	1	1
RAB26	49.3514	27.36	8.47819	1			RAB26	1	3.95439	20.3451	154.349
RAB27A	36.234	37.4402	11.1958	13.9885			RAB27A	9.76301	1	8.45819	5.92511
RAB27B	0.81718	0.671628	1	1			RAB27B	1	1	1	1.65252
RAB28	125.702	147.178	293.321	289.761			RAB28	309.416	191.679	204.787	195.318
RAB2A	370.748	368.143	284.964	312.827			RAB2A	317.555	400.966	256.56	391.401
RAB2B	1592.36	1182.06	1984.26	1508			RAB2B	1815.76	3051.49	1989.45	2476.64
RAB30	77.9733	17.9309	14.4206	3.80471			RAB30	17.0395	37.8687	90.9418	99.5974
RAB31	3976.54	3625.13	5113.48	5034.96			RAB31	6657.13	5038.15	5533.28	6758.98
RAB32	1514.77	838.106	102.039	198.056			RAB32	412.149	366.301	498.267	154.154
RAB33A	2.47584	11.7175	52.3576	52.6089			RAB33A	59.6407	691.893	38.9526	138.435
RAB33B	418.576	253.168	246.04	388.093			RAB33B	243.574	237.81	710.05	463.427
RAB34	905.173	525.979	396.005	654.398			RAB34	812.446	105.385	701.798	128.244
RAB35	354.616	339.395	368.916	341.74			RAB35	491.64	455.285	401.261	383.469
RAB36	98.5843	98.3932	78.0136	77.9771			RAB36	48.7374	97.0961	37.8609	50.3416
RAB37	4.64372	4.58586	1.02903	1			RAB37	1	4.70025	5.02707	1
RAB38	191.923	206.148	1	19.0293			RAB38	22.8573	84.5413	84.5847	11.5459
RAB39B	56.1046	75.646	70.9824	61.07			RAB39B	32.9532	112.968	98.8392	137.366
RAB3A	0.746769	1.87215	11.7215	11.6867			RAB3A	8.07426	5.20133	6.13199	23.7908
RAB3B	14.4428	1.37544	29.1825	15.1073			RAB3B	1	1	6.88771	23.2937
RAB3C	4.91271	1	222.634	74.4985			RAB3C	83.5636	124.9	139.468	313.32
RAB3D	1	7.35648	1	1			RAB3D	0.842627	10.2301	2.88997	1
RAB40A	1	1	1	1			RAB40A	3.20996	4.84384	7.76067	14.6543
RAB40AL	1	1	1	1			RAB40AL	1.96521	1	1	1
RAB40B	1009.77	657.394	613.907	642.62			RAB40B	406.553	1111.4	610.235	625.199
RAB40C	1328.39	1021.58	1331.9	1090.61			RAB40C	1274.35	2147.34	1303.97	2111.25
RAB41	1.54031	9.62635	1.70302	0.986873			RAB41	1	1	1	1
RAB4A	143.83	136.273	232.088	205.629			RAB4A	216.113	190.29	219.026	146.375
RAB4B	129.482	137.252	131.785	65.3582			RAB4B	43.8248	157.573	79.7183	318.856
RAB5A	924.383	1961.4	1115.2	1193.45			RAB5A	1331.41	1344.31	1300.88	2140.68
RAB5B	1307.55	1173.81	1805.24	1430.98			RAB5B	1495.41	2127.2	1858.08	2927.9
RAB5C	114.718	121.211	66.2395	102.825			RAB5C	41.6302	87.9827	118.393	234.538
RAB6A	520.191	769.447	402.641	593.773			RAB6A	583.152	872.843	640.152	1143.21
RAB6B	45.9781	92.1044	62.8478	3.41772			RAB6B	6.97699	1263.32	112.247	2182.55
RAB7A	2483.69	3150.96	2566.51	2339.81			RAB7A	2851.77	5301.87	2560.28	4132.86
RAB7L1	33.6829	32.3554	19.5042	3.78965			RAB7L1	1	1	26.239	105.017
RAB8A	1260.33	1170.42	1327.41	1354.44			RAB8A	1595.68	965.55	1637.09	965.23
RAB8B	1345.53	1536.47	2180.56	2668.77			RAB8B	3086.77	4252.96	4179.38	2659.31
RAB9A	934.644	1184.8	699.282	830.553			RAB9A	1111.8	819.15	1180.36	1802.13
RAB9B	28.3476	25.3774	74.169	49.9166			RAB9B	23.9275	58.6254	48.9085	151.96
RABL2A	180.235	107.267	167.28	143.26			RABL2A	140.896	128.04	159.305	168.173
RABL2B	338.954	248.097	352.192	323.384			RABL2B	393.598	392.462	351.067	385.969
RABL3	195.497	121.374	143.285	136.704			RABL3	182.588	132.279	156.149	51.2497
RABL5	30.4359	32.9372	62.1851	20.6032			RABL5	34.2346	57.9494	40.335	66.1051
RAF1	822.315	536.912	745.369	580.411			RAF1	778.795	740.515	874.925	737.248
RALA	1972.62	1892.88	1775.53	1917.18			RALA	2074.94	2332.44	2277.7	3441.07
RALB	1013.07	925.028	1808.56	1091.43			RALB	914.917	982.612	963.627	587.466
RALGDS	589.109	355.185	741.38	519.635			RALGDS	538.005	1790.49	682.901	1250.54
RALGPS1	70.7678	104.639	185.589	128.863			RALGPS1	115.756	1458.54	183.191	2187.09
RALGPS2	23.8334	1.21551	34.2952	61.3075			RALGPS2	23.6752	13.1321	25.6076	12.9877
RAP1A	28.4778	44.2075	14.3562	33.4819			RAP1A	52.2832	32.0164	49.2724	30.2894
RAP1B	205.655	380.496	209.353	238.849			RAP1B	239.111	214.258	294.196	214.008
RAP2A	1021	1690.12	995.578	1076.23			RAP2A	1354.78	1996.83	1486	3211.11
RAP2B	9.58001	23.3768	15.6765	12.3368			RAP2B	25.4325	23.9179	22.4064	15.0396
RAP2C	737.12	868.5	632.693	588.044			RAP2C	791.099	623.171	913.727	598.288
RAPGEF1	115.76	141.201	108.568	137.657			RAPGEF1	164.56	240.126	157.187	248.597
RAPGEF2	734.976	797.389	1030.84	1766.39			RAPGEF2	2313.99	4131.04	1578.86	1162.08
RAPGEF3	1	1	1	1			RAPGEF3	1	1	1	1
RAPGEF4	11.9681	5.13467	0.709878	1			RAPGEF4	12.3863	22.167	15.4401	373.278
RAPGEF5	22.1545	17.4362	145.506	107.613			RAPGEF5	198.1	185.462	153.086	178.918
RAPGEF6	103.657	214.612	240.798	223.337			RAPGEF6	357.231	225.192	282.022	276.667
RAPGEFL1	91.7679	46.2792	60.0305	112.426			RAPGEFL1	80.9492	102.828	120.975	126.666
RASD1	730.947	340.671	187.707	108.305			RASD1	1	805.467	605.646	367.327
RASD2	11.866	1	30.0762	1			RASD2	1	60.1127	1	858.54
RASEF	3.29453	1	1	7.11174			RASEF	1	1	1	1
RASGEF1A	1	4.19244	1	9.0775			RASGEF1A	1	1	8.64608	1
RASGEF1B	1	1	1	1			RASGEF1B	1	1	3.31528	1
RASGEF1C	1	1.47113	1	2.32346			RASGEF1C	1	1.3448	1	14.0621
RASGRP1	11.461	115.964	3.57482	20.0733			RASGRP1	13.5235	77.9244	49.6046	641.843
RASGRP2	3.5684	3.94762	1	9.59573			RASGRP2	3.94147	12.6731	2.68532	7.0134
RASGRP3	0.583551	1.74333	1	2.52059			RASGRP3	1	1	1	1
RASGRP4	3.15605	2.01729	9.8458	6.18145			RASGRP4	1.59194	4.98004	1	6.05196
RASL10A	6.96419	1	18.5128	3.96646			RASL10A	3.5638	11.4636	12.073	239.415
RASL10B	19.1941	28.8848	46.4244	40.5525			RASL10B	44.6147	22.7048	59.2764	94.3319
RASL11A	16.2147	20.6118	1	6.49875			RASL11A	1	9.85499	12.8025	1
RASL11B	257.815	95.0666	292.527	244.631			RASL11B	296.976	133.382	439.871	1336.55
RASL12	35.2062	1	3.9068	4.82091			RASL12	1	1	1	13.6797
RCSD1	7.04359	11.2701	6.27597	1			RCSD1	1	1	1	22.9364
RELT	3.41313	1	1	11.2721			RELT	6.02551	1.96664	3.26403	2.69737
REM1	1	1	1	6.65801			REM1	1	1	1	1
REM2	4.8686	1	54.7861	26.3618			REM2	2.46162	278.151	76.1046	172.747
RERG	1	1	9.68454	1			RERG	17.0791	6.3662	11.8054	71.238
RERGL	1	1	1	6.71764			RERGL	18.3035	10.9941	2.44347	9.15177
RGL1	753.413	1154.19	640.337	1251.56			RGL1	1762.65	1278.13	1382.36	1333.44
RGL3	11.7128	15.5335	23.2223	1			RGL3	1.17508	1	12.346	1
RGL4	15.3559	17.5653	13.5343	18.6912			RGL4	22.2456	15.8855	18.7509	20.7636
RHEB	2620.11	2475.8	2904.69	2366.09			RHEB	2302.96	2988.81	2794.4	3860.3
RHEBL1	1	0.61824	14.9278	1			RHEBL1	4.8921	11.7443	1.39915	1
RIPK1	245.481	164.221	131.992	130.453			RIPK1	136.816	90.4154	151.726	139.614
RIPK2	409.386	264.431	290.255	332.526			RIPK2	326.495	173.529	364.403	255.746
RIPK3	1	1	1	1			RIPK3	4.3556	1	1	4.11729
RIT1	438.588	381.092	299.265	365.625			RIT1	325.541	259.108	229.733	323.865
RIT2	1	1.07329	1	1			RIT2	1	44.5162	1	543.49
RPS6KA1	19.3807	17.4466	41.7731	34.5769			RPS6KA1	26.7668	17.283	28.7579	19.7831
RPS6KA2	257.872	325.401	229.437	178.565			RPS6KA2	141.59	443.43	358.183	218.648
RPS6KA3	63.3146	44.5681	80.8411	58.1982			RPS6KA3	70.9002	20.1987	63.2931	24.6393
RPS6KA4	209.669	169.445	71.3804	156.194			RPS6KA4	87.1783	50.9844	118.631	137.839
RPS6KA5	11.2507	8.34892	22.209	10.3025			RPS6KA5	31.7535	73.7649	21.9288	51.9929
RPS6KA6	3.99007	1	17.44	10.3			RPS6KA6	22.2858	21.7608	14.5855	1
RPS6KB1	650.041	760.008	897.002	842.419			RPS6KB1	1156.79	915.106	1274.62	1111.48
RPS6KB2	507.45	288.817	315.83	247.637			RPS6KB2	408.676	355.278	316.024	291.337
RRAD	49.7802	8.25984	1	1			RRAD	8.31667	1	5.71428	7.19706
RRAS	1076.25	558.698	197.565	352.731			RRAS	246.721	116.015	265.134	234.272
RRAS2	479.362	619.752	450.923	722.032			RRAS2	774.29	131.926	926.868	250.912
SESTD1	293.262	178.035	777.308	676.731			SESTD1	442.859	532.985	476.604	707.657
SGK1	1003	691.953	37.8247	41.2606			SGK1	465.456	193.501	140.866	127.624
SGK2	1	1	1	1			SGK2	1	1	1	1
SGK3	22.8326	13.4788	1	3.46728			SGK3	1	1	1	13.8638
SH2B1	202.502	126.32	112.973	144.18			SH2B1	89.1528	87.8721	71.1979	126.729
SH3BP5	2.55809	2.11487	1	1.84845			SH3BP5	1	15.8501	0.656955	1
SH3BP5L	263.069	117.768	99.0822	94.0087			SH3BP5L	100.415	112.259	71.9249	154.435
SHC1	1591.03	811.884	442.168	718.796			SHC1	634.644	185.766	415.576	179.053
SHC2	4.99674	14.287	8.51038	10.4351			SHC2	0.825811	25.9512	23.3525	73.7787
SHC3	56.376	159.104	92.0732	252.033			SHC3	377.021	292.091	182.734	213.053
SHC4	4.73271	169.182	43.5342	3.30361			SHC4	11.6702	76.0029	51.869	187.36
SLAMF6	2.10154	9.15726	1.41679	2.15563			SLAMF6	2.52073	1	1	1
SLAMF7	4.8907	20.9236	1	13.3345			SLAMF7	19.7614	13.5017	13.5967	50.5377
SLAMF9	12.1763	3.70742	5.25315	6.39004			SLAMF9	3.22526	8.40556	6.82003	19.5391
SLC26A10	12.7741	1	5.78731	4.21699			SLC26A10	4.13474	4.4498	2.81211	5.52519
SNCA	193.323	51.9649	160.182	267.314			SNCA	729.716	560.367	310.11	831.068
SNCB	1	1	1	3.79856			SNCB	1	10.4823	0.734669	8.07172
SNCG	1	1	1.3224	0.550557			SNCG	1	1.67955	1	1
SOS1	39.3672	48.2726	16.7618	13.8739			SOS1	0.967824	13.5721	19.9555	15.8715
SOS2	35.2703	39.3615	37.675	35.8295			SOS2	29.6784	40.2958	21.2178	61.3199
SPATA13	96.0388	97.1293	88.4243	93.0472			SPATA13	43.8675	13.5274	24.0702	34.0802
SPDEF	10.1957	3.90204	10.7784	13.8747			SPDEF	2.84438	26.4393	6.91598	11.3688
SPI1	1	1	1.1617	1			SPI1	1	2.57798	1	13.5018
SPIB	1	1	6.64897	1.00031			SPIB	1	22.5539	1	16.6975
SPIC	1	1	3.93989	4.66667			SPIC	2.90909	30.7339	6.94543	14.8123
SPRY1	286.862	948.276	4271.22	2753.52			SPRY1	5372.14	1823.78	1720.4	998.232
SPRY2	2474.83	4954.09	4559.83	2974.58			SPRY2	9053.3	3888.62	3580.27	4386.94
SPRY3	1	1	1	1			SPRY3	1	1	1	1
SPRY4	87.5714	184.183	214.276	222.021			SPRY4	545.486	94.2204	115.599	98.8864
SRPK1	1159.64	1459.1	2296.33	2088.84			SRPK1	3100.81	1338.24	2258.94	988.224
SRPK2	89.4061	114.883	112.828	110.453			SRPK2	113.847	99.6469	111.847	164.017
SRPK3	1.15602	1	1	1			SRPK3	1	1	1	1
SSH1	108.682	48.3671	28.7652	32.0011			SSH1	16.3616	1	15.3058	1
SSH2	125.885	220.781	164.269	195.371			SSH2	213.287	434.266	237.636	344.09
SSH3	129.44	62.4216	6.27793	7.84845			SSH3	1	1	1	0.794877
STK32A	28.4286	79.2928	2.46807	11.4138			STK32A	2.02483	2.80381	1	15.207
STK32B	271.419	295.823	105.355	1.8873			STK32B	1.29238	11.608	421.591	165.886
STK32C	4.14408	2.82982	10.33	28.8075			STK32C	21.8595	3.30364	11.7344	6.37673
STK36	997.677	686.501	752.55	578.703			STK36	690.811	1091.92	882.253	1166.45
STYX	1	1	3.72126	1			STYX	5.646	9.83976	6.18893	8.8187
STYXL1	553.28	213.512	202.037	219.496			STYXL1	213.423	177.939	309.386	226.833
TESK1	334.608	208.523	242.384	151.907			TESK1	246.029	334.484	232.494	388.519
TESK2	14.8993	16.2144	37.9278	2.60357			TESK2	1.72226	1	34.4515	15.7663
TNFRSF10A	30.2435	26.6316	0.515571	1			TNFRSF10A	1.55727	1	1.9653	6.94719
TNFRSF10B	972.06	722.71	1136.35	1389.94			TNFRSF10B	1412.15	557.295	1058.43	392.395
TNFRSF10C	9.10023	1.74626	4.01197	5.63339			TNFRSF10C	1	1	1.54742	3.91683
TNFRSF10D	172.55	304.293	1	24.4599			TNFRSF10D	7.08795	2.55485	32.7203	22.447
TNFRSF11A	9.55267	1	0.882981	19.5066			TNFRSF11A	4.0001	1	1	1
TNFRSF11B	15.8358	23.7494	21.0263	13.9688			TNFRSF11B	290.205	103.37	55.1569	21.8841
TNFRSF14	93.4721	21.6967	14.2213	61.8709			TNFRSF14	1.2758	77.9481	28.35	19.1277
TNFRSF18	1	1	1	1			TNFRSF18	1	1	1	4.75212
TNFRSF1A	1055.84	677.947	375.361	316.532			TNFRSF1A	405.476	483.579	516.523	904.189
TNFRSF1B	9.3584	35.3526	1	19.093			TNFRSF1B	22.0514	1	6.53174	1
TNFRSF21	490.141	616.395	608.698	895.976			TNFRSF21	1206.37	580.831	1490.01	3179.75
TNFRSF25	107.112	89.8689	84.4604	134.396			TNFRSF25	31.1868	111.801	60.7935	220.452
TNFRSF4	1	9.94356	8.62285	15.3403			TNFRSF4	6.7891	15.5999	6.48333	14.7893
TNFRSF8	5.96011	1	2.902	1			TNFRSF8	1	1	1.24729	1
TNFRSF9	21.4235	3.78097	4.61575	1			TNFRSF9	3.68205	9.28698	1	1
TNFSF10	135.733	2.84651	2.86884	1			TNFSF10	1	1	1	1
TNFSF11	1	2.52288	1	2.12623			TNFSF11	1	2.41264	1	1
TNFSF14	335.304	407.068	364.175	364.447			TNFSF14	191.157	198.495	224.893	267.377
TNFSF15	47.3338	62.3606	68.9172	60.6215			TNFSF15	21.0161	49.9461	15.033	55.6974
TOB1	261.923	312.374	282.268	197.016			TOB1	109.234	261.421	247.793	431.093
TOB2	119.425	92.8645	124.205	83.3559			TOB2	59.6176	96.5315	68.8341	45.2061
TRAF1	28.9323	13.246	14.8604	5.85695			TRAF1	9.46984	37.0822	7.31929	8.60566
TRAF2	21.414	14.3892	25.6016	35.6597			TRAF2	23.8264	1.83156	32.0615	22.4195
TRAF3	43.202	4.70442	32.0448	26.2551			TRAF3	29.0496	55.4	32.7639	46.9929
TRAF4	27.8235	18.1963	28.3944	40.777			TRAF4	39.235	11.5489	18.68	46.8417
TRAF5	109.54	29.3836	21.512	19.9068			TRAF5	25.1232	28.8153	33.1225	37.0834
TRAF6	79.0549	87.379	76.2376	71.3788			TRAF6	108.213	63.7974	107.365	71.7451
TRIB1	493.393	431.794	557.584	237.206			TRIB1	89.1975	435.342	448.404	353.159
TRIB2	1396.53	1314.33	2038.29	1122.39			TRIB2	1147.34	1615.11	679.58	1818.41
TRIB3	80.7964	59.8612	139.812	134.735			TRIB3	148.685	160.526	119.92	135.283
TRIO	179.563	175.057	66.2734	127.995			TRIO	136.508	105.436	134.275	151.5
ULK4	21.7197	3.38126	23.5385	41.9788			ULK4	70.181	41.5973	18.9303	15.2413
VAV1	13.1762	1	6.65697	1			VAV1	1	1.97833	4.58152	1.76398
VAV2	135.08	74.6798	113.779	114.316			VAV2	102.799	140.841	83.0518	169.387
VAV3	33.2354	61.7317	29.6497	65.7321			VAV3	57.8273	121.724	60.4571	92.5979
VEGFA	14.2302	62.3773	7.82467	3.4669			VEGFA	6.3742	6.49787	6.90394	13.9158
VEGFB	501.749	467.607	467.12	48.564			VEGFB	95.2051	893.661	455.06	978.296
ZAK	225.637	204.352	241.227	197.187			ZAK	191.86	75.0125	257.989	118.257
ZFP36	217.666	333.443	69.4017	101.719			ZFP36	113.35	38.2072	100.924	90.9934
ZFP36L1	2611.5	3160.08	3118.03	3117.51			ZFP36L1	2334.85	2680.95	5595.87	4797.48
ZFP36L2	262.029	98.0969	192.674	61.9768			ZFP36L2	77.5424	108.574	167.277	137.448
