# Supplementary material for: Comparison of the Gene Expression Profiles of Human Fetal Cortical Astrocytes with Pluripotent Stem Cell Derived Neural Stem Cells Identifies Human Astrocyte Markers and Signaling Pathways and Transcription Factors Active in Human Astrocytes
Source: PLoS One. 2014 May 21;9(5):e96139. doi: 10.1371/journal.pone.0096139 (PMC4029581; doi:10.1371/journal.pone.0096139)
Supplement: Table S10 — Expression levels of growth factors and growth factor receptor genes in fetal astrocytes, NSCs, and neurons and astrocytes differentiated from NSCs. (XLSX) [file pone.0096139.s010.xlsx]

## Sheet: Sheet1
Supplementary Table S10. Expression levels of growth factors and growth factor receptor genes in fetal astrocytes, NSCs, and neurons and astrocytes differentiated from NSCs.
Growth factors						Growth factor receptors
SYMBOL	LONZA FET AST	SCIENCELL FET AST	NCRM-5 NSC	H9 NSC		SYMBOL	LONZA FET AST	SCIENCELL FET AST	NCRM-5 NSC	H9 NSC
AIF1	31.5575	11.1722	22.7258	11.6608		ACVR1	2419.58	1258.24	76.7876	361.8
ANGPT2	739.419	1	1	1		ACVR1B	1	1	1	1
ANGPT1	382.514	168.733	296.45	29.0374		ACVR1C	4.82313	1	12.625	1
ANGPT4	1.35234	9.85212	1	1		ACVR2A	176.224	111.016	637.219	200.892
ANGPTL1	1	1	1	1		ACVR2B	1	1	77.0967	53.6504
ANGPTL2	373.708	98.4726	384.158	295.771		BMPR1A	244.93	384.185	821.111	465.406
ANGPTL3	6.2598	1	1	1		BMPR2	641.044	742.536	400.03	308.41
ANGPTL4	48.4747	575.87	17.5654	23.0752		CNTFR	7.97767	8.2462	353.838	353.299
ANGPTL5	0.92517	1	1	1		CXCR4	157.599	40.8039	131.223	40.6298
ANGPTL6	3.13697	3.32441	1	3.74959		CXCR5	3.77922	1	1	1
ARTN	4.23643	1	1	1		CXCR6	1	1	1	1
BAMBI	2973.19	372.247	247.118	81.1604		CXCR7	269.306	109.526	520.059	328.049
BDNF	50.9851	52.0037	6.55076	11.474		EGFR	61.6196	30.1712	9.27795	15.4088
BGN	2568.14	1219.44	133.792	1340.1		EPOR	16.9629	44.5035	80.8145	64.0878
BMP1	105.895	64.3417	24.2463	25.5046		ERBB2	460.535	117.33	260.052	238.313
BMP10	1	1	51.6679	1		ERBB3	1	1	10.8742	1
BMP15	1	1	1	1.27764		ERBB4	1	1	1	1
BMP2	311.456	63.2895	57.5995	1		FGFR1	5.37847	13.2994	15.9663	10.0197
BMP3	8.61109	13.8465	15.7715	2.43225		FGFR2	1.43276	1	25.4339	1
BMP4	191.912	7.69851	0.548572	2.42405		FGFR3	311.514	205.759	295.384	813.649
BMP5	28.7453	7.69226	9.37932	56.8282		FGFR4	2.49292	1	1	1
BMP6	1104.53	75.9917	55.3574	8.09985		FGFRL1	815.362	989.229	542.247	419.767
BMP7	77.0031	63.9626	294.937	984.154		FLT1	1	1	29.0633	1
BMP8A	1	7.87069	1	9.33622		FLT4	1	1	1	1
BMP8B	110.725	99.3088	73.218	106.1		GFRA1	59.4896	12.0891	30.0541	110.21
BMPR1A	244.93	384.185	821.111	465.406		GFRA2	35.6833	10.8	43.8492	1
BTC	2.9434	4.03025	1	1		GFRA2	1	7.89733	11.8417	66.0164
CALCA	1	4.63182	3.1823	1		GFRA3	1	1	1	1
CCBP2	4.39462	6.93425	1	1		GFRA3	1	1	1	1
CCL1	1.83691	5.23497	18.8365	1		GFRA4	2.60755	1	1	1
CCL11	6.89814	1	1	2.20162		GFRA4	2.57605	6.70126	1	1
CCL13	8.19481	7.82315	1	3.82543		GFRAL	1	3.69556	1	1
CCL15	2.13811	5.15681	2.45299	1		GHR	55.5508	42.9325	18.4918	1
CCL16	1	3.47104	5.11884	8.41615		GHR	55.5508	42.9325	18.4918	1
CCL17	1	20.4893	19.638	1		GHRHR	1	1	1	4.42212
CCL18	7.54733	1	7.55534	1		GHSR	2.36436	1	1	1
CCL19	1.06288	6.06806	4.52207	0.556167		IGF1R	23.9569	3.82615	1	10.9563
CCL2	10048.2	8041.87	1	1		IGF2R	1927.48	2547.02	1357.52	1913.89
CCL20	7.54152	1	1	0.842329		KDR	11.6736	168.119	53.1684	82.7982
CCL21	1	1	1	3.4148		KIT	201.605	140	209.195	81.0777
CCL22	1	1	1	0.963714		LOC647935	1	7.19671	15.1207	1.04326
CCL23	1	1	4.12094	1		LOC652799	1	4.15911	9.46304	1.6651
CCL24	1	2.14676	5.76207	1		LOC653241	7.14531	2.45049	17.3212	5.29832
CCL25	3.31299	8.96853	1	5.26909		LOC654200	1	1	4.7107	2.43267
CCL26	24.2697	5.53976	16.0264	12.6279		MET	1405.61	1164.25	51.4878	33.9076
CCL27	1.88533	4.47129	2.08222	10.4988		NGFR	1	9.73012	27.0381	3.27774
CCL28	4.0838	1	1	1		NTRK1	1	1	1	1
CCL3	7.20893	1	0.916038	1		NTRK2	10.7732	5.58829	517.188	40.3467
CCL4	1	4.26845	7.33003	1		NTRK3	160.514	8.0567	1	1
CCL5	29.6095	38.5561	15.882	22.1804		OGFR	115.575	91.2292	37.4282	65.9575
CCL7	1	1.68136	1	1		OGFRL1	77.2252	33.3842	25.0295	99.2013
CCL8	1	8.27542	1	4.33168		PDGFRA	707.175	1581.53	1.49611	1
CER1	1	1	3.52352	3.1083		PDGFRB	955.79	351.593	187.278	401.82
CFC1	0.527012	5.66743	1.64685	1		PDGFRL	52.0853	5.93438	32.7514	1.49284
CGB1	44.3864	28.5751	1	1		SLITRK1	1	1	53.107	36.1742
CGB2	7.76764	3.60769	1	4.72345		SLITRK2	16.3492	15.7877	343.788	1
CGB5	8.4895	1	1.61439	1		SLITRK3	1.35626	5.90492	16.9912	13.8936
CGB7	7.04002	4.58411	1	8.0123		SLITRK4	7.2075	26.5784	42.5396	5.66262
CGB8	6.18027	1	1	0.699904		SLITRK5	20.6276	57.5034	136.232	407.07
CHIA	1	1	1	1		SLITRK6	1	22.1689	1	1
CHRD	4.34845	19.0859	6.62413	1		TGFBR1	16.1729	9.21187	45.2091	40.5814
CHRDL1	30.4908	1.2652	17.1208	1		TGFBR2	341.458	419.062	170.912	114.247
CKLF	513.447	552.035	365.318	293.614		TGFBR3	17.6177	16.7137	220.91	471.156
CNTF	1	1	1	1
CRH	16.7963	3475.33	1	1
CRHBP	73.2068	290.455	9.18442	29.6005		Growth factor receptors
CSF1	1	5.62346	1	1		SYMBOL	NCRM-1 NSC	NCRM-1 DIFF NEURON	NCRM-5 NSC	NCRM-5 DIFF AST
CSF2RA	811.486	908.417	675.847	891.475		ACVR1	1011.62	555.525	507.957	774.466
CSF3	1	1	1	1		ACVR1C	1	6.51134	3.37505	1
CSH1	1	1	1	15.275		ACVR2A	202.766	1158.79	492.609	1042.04
CSHL1	7.17005	1	7.09819	9.06179		ACVR2B	63.8762	95.3088	77.8781	20.2116
CST1	1	1	1	1		BMPR1A	747.134	280.974	676.856	426.414
CST11	1.15771	1	4.93889	1		BMPR2	266.17	807.545	476.676	1375.88
CST2	1	1	1	3.24265		CNTFR	316.086	552.5	237.842	706.868
CST3	1090.27	1508.04	580.745	879.318		CXCR4	9.39253	354.731	158.289	500.639
CST4	1.67221	1	20.6766	7.63075		CXCR5	1	1	1	1
CST5	1	5.07893	6.84869	2.1357		CXCR6	1	1	1	1
CST6	5.20976	1	1	1		CXCR7	87.2918	1714.41	651.855	554.642
CST7	12.8368	13.789	16.5328	15.5917		EGFR	17.5819	6.97274	21.593	26.4104
CST8	0.657465	1	4.99663	1		EPOR	40.1286	17.1959	74.8315	47.6031
CST9L	1	1	1	1		ERBB2	168.528	154.625	221.066	149.504
CSTA	1	1	1	1		ERBB3	1	4.88	3.15719	14.2378
CSTB	1760.75	1953.51	1213.46	1786.85		ERBB4	1	1	1	1
CSTL1	1	1	1	1		FGFR1	6.79841	6.42563	5.36907	1
CTF1	41.6829	38.4373	17.2297	5.33576		FGFR2	1	1	1	4.6918
CTGF	6448.63	5442.06	4841.25	7065.91		FGFR3	627.113	1742.69	1116	1568.9
CX3CL1	170.766	94.8903	384.588	176.942		FGFR4	1	1	1	1
CXCL1	57.2226	37.8731	7.97128	8.10177		FGFRL1	256.248	349.636	562.438	138.249
CXCL10	7.58819	12.388	1	15.8763		FLT1	1	1	1	1
CXCL11	1	1	1	1		FLT4	1	1	1	1.88131
CXCL12	669.506	356.61	1	1		GFRA1	46.1786	71.9253	49.0608	39.6392
CXCL13	0.845873	1	1	1.00819		GFRA2	1	11.8417	54.0141	156.448
CXCL14	231.875	555.954	1.32589	1		GFRA3	1	1	1	1
CXCL16	51.8902	19.3099	2.29869	3.01922		GFRA4	2.60755	1	0.806074	1.0555
CXCL2	11.7533	12.1644	6.44162	8.50171		GFRAL	1	1	1	1
CXCL3	1	14.9769	1	1		GHR	2.23846	39.6655	77.5048	91.3546
CXCL5	5.73377	11.9841	8.04069	4.81829		GHRHR	4.36275	1	1	1.36941
CXCL6	99.3352	12.1872	6.46934	8.62289		GHSR	1	1	5.30001	1
CXCL9	1	1	2.55117	1		IGF1R	1	1	22.6397	1
DHH	3.05033	11.8932	2.52693	1		IGF2R	2031.1	1157.8	2134.55	1008.95
DKK1	297.752	2315.75	78.3953	34.4855		KDR	145.212	1	13.3953	1
DKK2	6.9851	19.6917	1.80923	37.0145		KIT	132.138	490.803	388.488	530.841
DKK3	4369.73	4577.57	708.172	510.038		LOC647935	1	2.01064	12.6435	1
DKK4	1	1	1	1		LOC652799	6.76314	4.29762	1.89901	33.9443
DLK1	1939.94	2541.31	1	8.8569		LOC653241	1.17552	9.55888	11.8127	1
DLL1	88.2939	242.42	1826.69	317.296		LOC654200	1	1	3.50298	15.8179
DLL3	35.1784	141.396	461.438	143.905		MET	48.6844	69.849	76.9579	33.8397
DLL4	1	1	6.51686	5.96501		NGFR	6.95678	23.7988	24.162	55.7121
DNER	114.954	400.595	47.6383	7.95119		NTRK1	1	1	1	1
DTX1	13.475	1	18.7151	8.28747		NTRK2	1	1515.96	713.155	1901.62
DTX2	116.361	76.6079	79.8018	94.8341		NTRK3	1	28.7082	25.907	54.8491
DTX3	204.802	124.023	78.7363	148.129		OGFR	32.011	60.7623	87.0369	181.257
ECGF1	62.6963	96.7774	71.4663	85.7451		OGFRL1	74.5109	8.90455	80.3006	23.2232
EDF1	1882.31	1498.37	1428.51	1486.63		PDGFRA	1	5.10706	9.05742	94.8429
EDN1	812.188	677.298	3.48233	97.924		PDGFRB	294.087	290.035	217.814	709.035
EDN2	128.593	2.60076	1	19.1242		PDGFRL	18.8835	47.3714	49.4947	31.6802
EDN3	1	1	1	1		SLITRK1	44.8006	304.971	33.0568	428.58
EGF	77.7696	113.638	147.809	59.2475		SLITRK2	1	378.584	1243.28	4312.82
EPO	1	2.46657	1	1		SLITRK3	24.8553	404.553	14.6732	158.66
EREG	8.2327	10.6928	11.7362	6.94224		SLITRK4	22.1033	40.0938	274.694	256.303
FGF10	1	1	1	1		SLITRK5	1078.49	525.836	277.14	522.22
FGF11	11.8895	30.1359	47.5461	36.8058		SLITRK6	1	1	1	4.05066
FGF12	36.7759	34.8849	36.1202	56.7498		TGFBR1	39.6985	30.8364	47.5964	1.98699
FGF13	171.489	140.845	82.5097	194.524		TGFBR2	149.837	12.5831	142.708	48.3101
FGF14	1	1	1.52618	1		TGFBR3	436.638	66.1955	308.334	58.0943
FGF16	5.65651	7.51258	19.5871	10.0533
FGF17	8.5398	11.3537	3.4851	8.1689
FGF18	14.7813	19.9999	6.02584	13.0207
FGF19	1	13.3138	0.956463	1
FGF2	164.157	191.332	125.746	210.093
FGF20	1.28373	8.03866	1.13004	9.81175
FGF21	2.75006	1	1	4.28847
FGF22	1.17206	1	1	1
FGF23	4.49787	16.7145	5.83805	5.59614
FGF3	1	1	1	1
FGF4	1	1	1	1
FGF5	8.21841	17.6324	3.13896	2.54972
FGF6	1	1	1	1
FGF7	1	2.94492	1	1
FGF8	1	1	1	1
FGF9	50.6993	71.6906	59.0686	58.1963
FIGF	1	1	13.7746	2.51529
FSHB	1	7.62535	1	2.39269
FST	37.421	30.2485	432.807	395.922
FSTL1	2904.24	1828.02	849.995	1060.74
FSTL3	87.0241	107.426	17.883	37.3371
GAL	20.7343	158.071	76.639	178.308
GALP	1	1	6.55819	2.53088
GAS1	282.168	408.886	147.393	63.6882
GAS2	9.61578	11.5469	1	47.4994
GAS2L1	17.0377	8.34525	11.526	1.20211
GAS6	741.348	215.808	23.6087	20.0872
GAS7	52.0518	8.97805	57.4324	1.3893
GAS8	230.422	169.779	101.416	1
GCG	1	1	2.18321	1
GDF10	173.335	7.02742	1	13.1472
GDF15	143.685	63.6129	36.3455	99.7842
GDF2	1.09835	1	1	1
GDF3	1	1	1046.45	1
GDF5	93.3861	16.692	1	1
GDF6	9.94537	9.53055	1	1
GDF7	1	1	1	4.96753
GDF9	7.28968	2.1471	7.94789	9.93882
GDNF	1	9.33737	2.08943	1
GFER	6.74746	1	1	1
GH1	1	1	1.1093	1
GH2	1	1.09529	1	8.57886
GHITM	3676.03	4529.57	4330.01	4120.02
GHRH	1	1	1	1
GIP	1	1	1	1
GKN1	1	1.38295	1	5.17687
GMFB	2661.17	3199.45	2491.5	2743.5
GMFG	33.6264	13.6745	4.83544	46.5919
GNRH1	195.607	132.985	93.7707	109.179
GNRH2	1	1	1.62783	3.0838
GRP	1	1	1	1
HBEGF	734.48	670.22	53.4248	381.798
HDGF	610.627	615.709	580.844	554.497
HDGF2	118.753	33.9102	103.846	104.443
HDGFL1	1	1	4.96333	8.61327
HDGFRP3	942.064	1243.9	1405.97	1443.32
HGF	0.896501	13.2842	0.944198	7.97555
IFI35	222.421	118.085	16.2343	33.9802
IFNA1	1.54928	1	1	1.40319
IFNA10	1	1	1	3.9203
IFNA13	1	1	1	1
IFNA14	1	1	1	1
IFNA16	1	3.12852	1	1
IFNA17	1	1	1	1
IFNA2	1	1	1	1
IFNA21	11.5709	14.4271	3.1556	1
IFNA4	1	1	1	1
IFNA5	1	1	1	1
IFNA6	1	1	1	1
IFNA7	1	2.31041	1	1
IFNA8	4.53065	6.01084	1	1
IFNB1	1	1	1	1
IFNG	1	1	1	1
IFNK	1	1	1	1
IFNW1	1	1	1	1
IGF1	4.3098	37.5932	1	1
IGF2	1	0.579107	1	1
IGF2AS	6.62019	6.4287	1	13.5666
IGFALS	3.28039	3.48019	10.3494	40.62
IGFBP1	0.756963	4.82139	4.10004	1
IGFBP2	2212.63	1782.54	2528.25	3076.18
IGFBP3	236.282	451.665	76.2437	3202.76
IGFBP4	230.439	6.4424	110.661	139.193
IGFBP5	4756.2	2215.34	9482.49	3780.74
IGFBP6	316.283	58.2538	1	23.092
IGFBP7	1487.05	1622.54	31.3988	17.8567
IHH	12.8894	1	1	1
IL10	1407.98	1676.38	1360.12	1879.05
IL10RA	1	1	1	1
IL10RB	347.348	210.54	162.76	41.1434
IL11	105.348	185.393	29.6402	40.8138
IL12A	1	7.19312	1	1
IL12B	2.88823	1.90944	1	1
IL13	1	1	1	1
IL15	8.88546	3.55315	1	1
IL16	1	1	1	1
IL17B	1	1	1.05944	1
IL17C	15.8537	6.48713	2.34086	10.2859
IL17D	111.116	134.894	182.789	247.415
IL17F	1	1.5567	1	1
IL18	6254.49	7465.26	7450.72	7339.44
IL19	1	1	1	1
IL1A	33.0301	57.0525	1	47.8457
IL1B	1	1	1	7.63903
IL1F10	0.88085	1	1	1
IL1F5	1	1	1.99687	1
IL1F6	1	1	1	3.44206
IL1F7	1	1	1.41297	1
IL1F8	3.40956	3.46007	9.57065	9.47074
IL1F9	1	1	1	0.654372
IL2	1	1	2.7791	3.3831
IL20	8.7982	1	9.80098	2.31306
IL21	1	4.73991	14.5709	5.03179
IL22	1	1	1	1.39821
IL23A	9.4721	1	1.4677	4.96229
IL24	6.80871	6.42619	4.03706	7.11506
IL26	1.77737	2.27285	1	3.57371
IL27	1	1.62056	1	3.50424
IL28A	1	1	1	0.926164
IL28B	1	1	1	1
IL29	1	1	1	1
IL3	4.94127	1	1	7.86575
IL4	1	1.04914	1	1
IL5	1	1	7.48329	1
IL6	221.055	70.8547	1	0.750233
IL6ST	88.1164	14.4101	31.0891	13.2657
IL7	1	0.77981	1	1
IL8	141.727	29.2307	20.7733	18.4185
IL9	3.98717	1	1	4.38605
INHA	1.77908	1	1	4.4358
INHBA	8.9091	1	1	1
INHBB	48.6144	3.08856	7.97349	3.59952
INHBC	1	1	1	7.30071
INHBE	11.9755	3.31511	20.9646	59.7765
INS	8.10685	5.12677	7.81637	12.785
INS-IGF2	1	1	3.02655	1
INSL3	1	1	1	1
INSL4	2.28169	9.00815	5.97901	1
INSL5	8.74187	3.70815	8.52226	20.6029
INSL6	1	1	1	1
JAG1	569.106	507.865	235.712	255.094
JAG2	7.23127	7.58847	18.1126	25.2845
KGFLP1	1	1	1	1
KGFLP2	3.11829	4.18524	6.0324	3.27697
KITLG	324.413	162.537	197.935	254.514
LECT1	22.8343	1	1	6.3195
LECT2	1	1	1	1
LEP	111.903	147.769	103.612	146.563
LHB	1.46246	4.17635	1	1
LIF	144.382	13.1503	13.0235	13.4293
LOC100131644	1.65653	5.43217	1	5.31277
LOC100132771	7.1756	7.64312	6.20248	2.69922
LOC100133691	19.2491	1	2.30659	1
LOC645468	1	1	1	1
LOC645576	1	7.38364	4.2315	1
LOC645585	9.62711	1	1	2.35532
LOC653193	1	1	1	1
LOC653453	1	1	2.87987	1
LOC729619	1	9.5239	1	1
MDK	469.157	186.375	269.876	439.046
MST1	324.091	105.297	124.724	42.9653
NDRG2	40.285	33.3113	24.0827	10.0235
NDRG3	283.781	251.542	404.038	449.844
NDRG4	376.153	296.644	234.207	185.112
NGF	25.0532	3.33451	1	2.17127
NODAL	1	1	1	1
NOG	17.7542	5.98669	1	1
NPPA	1	13.3096	0.64864	1
NPPB	31.8107	0.805576	18.565	8.08182
NPPC	1	6.85849	1	1
NRG1	35.7522	36.9725	1	1
NRG2	1	2.13532	1.54498	1
NRG3	9.16612	9.71533	21.3566	13.0056
NRTN	1	7.87221	6.26969	3.6651
NTF3	227.556	37.4962	13.613	6.31356
NTF5	1	1	1	1
NTS	1	1	1	1
OSM	12.4191	6.25635	14.4941	0.716189
OSTF1	655.958	255.589	67.8002	121.55
PDGFA	6.81077	1	3.9326	6.39674
PDGFB	7.61608	1.93023	25.3006	108.987
PDGFC	890.741	1047.8	652.104	1251.43
PDGFD	119.46	186.101	51.8143	125.499
PDYN	2.32238	6.80985	1	1
PENK	1	1	1	4.85935
PF4	1	10.1073	1	1
PGF	19.8355	2.61771	11.4404	15.4919
PMCHL1	5.34692	15.7266	1	8.36835
PMCHL2	1	2.34413	1	6.9576
POMC	1	1	1	1
PPY	7.37098	1	1	1.59634
PRL	1	1	3.80179	1
PTHLH	233.107	145.925	1	1
PTN	703.836	520.929	56.9331	373.336
RERG	1	1	9.68454	1
SDF2	1649.54	1374.57	991.185	1074.54
SDF2L1	991.804	773.819	704.27	788.864
SHH	0.741204	1	1	1
SPRY1	286.862	948.276	4271.22	2753.52
SPRY2	2474.83	4954.09	4559.83	2974.58
SPRY3	1	1	1	1
SPRY4	87.5714	184.183	214.276	222.021
SST	9.14282	11.8692	5.09652	1
TAC3	1	1	1	1
TAC4	1	1	1	1
TEF	117.267	31.0304	79.0935	74.6201
TEK	111.105	102.175	32.31	70.3385
TGFA	247.662	273.759	1	5.7296
TGFB1	1	1	9.01694	6.55576
TGFB2	450.157	538.82	130.348	1
TGFB3	959.385	155.971	15.0454	9.794
TGFBI	17886.4	9125.28	1567.67	1
TGFBRAP1	137.528	110.314	157.18	137.836
TIE1	6.00762	1	19.8468	49.9065
TMSB10	13435.4	12354.4	11456.8	13368.4
TMSB4X	9681.14	14859.6	14172.4	14295.3
TMSB4Y	1	1	53.2988	1
TNFSF10	135.733	2.84651	2.86884	1
TNFSF11	1	2.52288	1	2.12623
TNFSF12	104.25	43.6568	7.87295	1
TNFSF13	1	1	1	1
TNFSF13B	23.1197	22.2947	16.3481	18.0888
TNFSF14	335.304	407.068	364.175	364.447
TNFSF15	47.3338	62.3606	68.9172	60.6215
TNFSF18	1	5.74961	5.43868	1
TNFSF4	54.7302	84.6724	1	7.97041
TNFSF8	1	13.2557	9.77371	8.84614
TNFSF9	17.3277	24.5665	17.4602	13.2109
TRH	1	1	1	1
VEGFA	14.2302	62.3773	7.82467	3.4669
VEGFB	501.749	467.607	467.12	48.564
VEGFC	139.265	45.0819	22.2828	25.8467
VIP	1	1	1	1
WNT1	6.9791	4.45409	9.83685	10.1897
WNT10A	1	7.02546	1	1
WNT10B	2.38953	9.55452	1	8.39652
WNT11	9.61498	7.2585	1	1
WNT16	1	1.93251	1	2.7767
WNT2B	148.123	14.2784	10.5451	1
WNT3	6.35203	1	37.629	57.3894
WNT3A	1	1	1	1
WNT4	1	6.51498	99.9781	1
WNT5A	209.657	335.551	89.4851	226.862
WNT5B	35.4009	33.4843	17.769	14.1357
WNT6	1	22.5011	2.06353	1
WNT7A	1.11848	1	187.135	56.1465
WNT7B	26.3374	11.4603	1	1
WNT8A	5.90607	11.6463	1.25554	3.23535
WNT8B	1	1	1	5.24929
WNT9A	1	1	1.131	3.95579
XCL2	0.560894	1	1	1
XCR1	1	2.75151	0.64878	1
Growth factors
SYMBOL	NCRM-1 NSC	NCRM-1 DIFF NEURON	NCRM-5 NSC	NCRM-5 DIFF AST
AIF1	32.202	30.8257	15.6136	29.0657
ANGPT1	46.0883	412.111	205.5	289.832
ANGPT4	1	1	1	8.54278
ANGPTL1	1	1	1	1
ANGPTL2	530.313	289.764	579.741	450.292
ANGPTL3	3.22516	1	1	1
ANGPTL4	16.1114	24.2388	34.6433	9.64813
ANGPTL5	8.4746	24.2404	1	1
ANGPTL6	3.63249	2.50047	1	1
ARTN	1	1	1	1
BAMBI	247.611	230.007	795.565	1318.15
BDNF	28.5459	14.4484	13.6945	10.6583
BGN	1893.27	204.677	281.855	2057.29
BMP1	18.9632	20.4897	39.2869	50.8371
BMP10	1	1	1	1
BMP15	1	1	1	1
BMP2	1	1	50.1509	41.422
BMP3	23.8774	1	1	1
BMP4	5.24608	7.83214	14.6798	6.78981
BMP5	74.525	19.8264	21.3773	14.678
BMP6	26.1866	1	139.052	307.382
BMP7	929.508	358.675	508.817	228.987
BMP8A	1	1	1	1
BMP8B	21.3259	32.706	30.0301	49.9609
BMPR1A	747.134	280.974	676.856	426.414
BTC	1	4.38471	1	9.86086
CALCA	1	11.9849	5.162	1
CCBP2	1	12.8337	1	1
CCL1	12.0162	7.52011	2.48543	23.8123
CCL11	3.99519	1	8.46484	7.84867
CCL13	1	1	1	1
CCL15	0.814091	10.7088	3.60938	1
CCL16	1	1	3.09073	1
CCL17	1	1	1	1
CCL18	1	10.1365	6.61131	1
CCL19	1	1	13.2103	1
CCL2	46.6406	80.2064	144.439	189.936
CCL20	1	1	1	0.7248
CCL21	1	1	1	1
CCL22	1	1	1	1
CCL23	1	1	1	1
CCL24	1	6.24844	1	1
CCL25	1	2.08878	3.67391	1
CCL26	1	19.3161	1.5397	15.8646
CCL27	6.8965	9.7414	12.9031	17.0612
CCL28	1	2.19544	1	1
CCL3	1	10.7316	2.21604	4.3749
CCL4	1	1	1	1
CCL5	16.1096	26.4176	24.5766	9.84076
CCL7	1	1	1	1
CCL8	1	1	1	2.67938
CER1	1	1	1	1
CFC1	4.09611	3.52966	8.19428	2.59098
CGB1	8.04141	2.07997	1	1.45342
CGB2	4.8771	6.90368	5.87221	18.3163
CGB5	1	1	1	1
CGB7	1.69364	0.671802	0.837509	5.73591
CGB8	1	1.41368	25.1973	1
CHIA	1	1	0.511627	1
CHRD	1	1	7.83663	21.1641
CHRDL1	1	4.32837	27.9011	6.9608
CKLF	365.962	393.743	365.842	316.256
CNTF	1	1	1	1
CRH	29.0864	2.76311	22.531	8.00244
CRHBP	22.0693	5.72873	93.7523	19.8278
CSF1	1	1	1	3.40775
CSF2RA	451	448.758	422.319	555.701
CSF3	1	1	1	1
CSH1	1.83419	8.44901	1.47574	8.25146
CSHL1	5.56354	22.0601	3.38511	8.05302
CST1	1	2.1202	1	1
CST11	1	1	1	1
CST2	1	1	1	1
CST3	542.559	921.306	965.941	4149.38
CST4	1	2.31008	1	6.80294
CST5	1	1	1	6.09783
CST6	1	1	1	1
CST7	14.0593	20.7696	5.45127	7.98388
CST8	1	1	1	1
CST9L	1	1	1	1
CSTA	1	1	1	1.25171
CSTB	1771.46	1843.75	1711.53	1598.94
CSTL1	1	1	1	1
CTF1	4.34004	1	11.4777	1
CTGF	7833.47	8326.92	8681.39	1524.15
CX3CL1	265.929	311.502	304.526	337.173
CXCL1	3.61434	1	1.47172	4.83385
CXCL10	1	1	1	13.3774
CXCL11	1	3.4825	4.44161	2.61608
CXCL12	1	8.11641	18.5138	4.77471
CXCL13	1	4.98327	12.083	1
CXCL14	0.501804	20.8843	7.37456	5.6845
CXCL16	1	1	1	3.59795
CXCL2	1	1	29.462	13.4453
CXCL3	13.5364	15.0161	1	18.232
CXCL5	4.96526	9.18814	27.0859	9.59397
CXCL6	6.96127	1	28.202	14.276
CXCL9	1	1	1	1
DHH	1	6.94538	1	13.3908
DKK1	14.9229	41.0958	54.944	80.6312
DKK2	283.077	5.73055	103.693	86.0308
DKK3	509.662	3498.42	1408.3	3752.96
DKK4	1	1	1	1
DLK1	26.0833	208.765	47.1482	280.1
DLL1	57.7625	3459.95	3181.52	1992.4
DLL3	83.6507	1057.71	1438.47	1362.82
DLL4	1	10.0063	11.1766	14.2886
DNER	172.087	5493.57	589.527	7004.5
DTX1	1.22084	75.36	18.864	174.445
DTX2	179.606	45.098	79.4496	49.709
DTX3	94.1776	348.085	80.0045	931.644
ECGF1	68.5782	63.575	90.1858	37.8573
EDF1	2146.09	2115.69	1993.88	1925.14
EDN1	196.733	2.29207	154.849	12.6917
EDN2	13.0263	40.1379	8.87571	13.7855
EDN3	1	1	1	1
EGF	42.1845	31.8764	298.308	390.191
EPO	1	1	1	1
EREG	23.1094	5.35564	1.83001	10.5545
FGF10	1	1	1	1
FGF11	29.5117	47.7285	27.4217	122.515
FGF12	43.8142	80.6568	19.6322	106.243
FGF13	527.382	383.282	356.307	656.638
FGF14	1	7.6869	1	1
FGF16	4.51771	1	1	1
FGF17	4.57798	8.9396	3.60916	28.8031
FGF18	4.92624	34.9147	18.2078	30.4552
FGF19	19.32	4.5053	2.73146	1
FGF2	191.012	196.399	146.393	106.205
FGF20	1	14.9723	1	1.88409
FGF21	7.84303	1	1	23.7037
FGF22	1	1	4.16519	1
FGF23	1	6.61953	4.06673	10.4505
FGF3	1	1	1	1
FGF4	1	1	1	1
FGF5	1	1	2.07169	3.17363
FGF6	1	1	1	1
FGF7	1	1	1	1
FGF8	1	1	1	1
FGF9	18.0605	115.636	144.117	308.584
FIGF	2.2202	1	1	1
FSHB	1	1	1	1
FST	509.898	451.859	1959.66	1905.68
FSTL1	2233.23	687.154	1606.61	1337
FSTL3	1.06617	17.0472	12.4928	59.449
GAL	29.9422	1	109.867	1
GALP	1	1	1	1
GAS1	352.348	310.692	1204.09	357.187
GAS2	77.3582	31.5695	2.0197	22.5518
GAS2L1	1	1	9.03082	23.9754
GAS6	9.54058	100.146	29.1125	236.757
GAS7	1	1	45.2782	123.864
GAS8	9.10576	149.839	103.383	179.219
GCG	1	1	5.14027	1
GDF10	160.45	2.4203	82.5418	15.8522
GDF15	251.76	42.5559	120.647	16.9348
GDF2	1	1	1	1
GDF3	1	1	453.408	175.03
GDF5	1	1	1	1
GDF6	1	1	55.7332	20.8556
GDF7	1	1	1	1
GDF9	1	10.9769	7.34545	26.1962
GDNF	1	1	1	3.9277
GFER	1	17.5433	9.10115	15.4699
GH1	1	1	1	1
GH2	3.35535	6.98472	1	1
GHITM	5920.2	6510.56	5720.44	5300.43
GHRH	1	1	1	2.00867
GIP	1	1	1	1
GKN1	1	1	1	1
GMFB	4098.77	3829.57	3987.55	3783.85
GMFG	9.07976	11.6546	21.2693	2.52462
GNRH1	104.472	101.544	108.884	59.681
GNRH2	1	1	1	1
GRP	1	1	1	1
HBEGF	337.634	104.367	300.238	135.744
HDGF	389.883	361.268	523.121	358.534
HDGF2	96.7096	65.4831	60.9283	112.31
HDGFL1	2.07305	1	2.62561	1
HDGFRP3	2374.59	2774.67	1984.45	2708.82
HGF	1	1	1	1
IFI35	35.1233	41.2165	28.8501	97.1419
IFNA1	10.4211	1	1	4.18507
IFNA10	3.48459	6.66519	1	1
IFNA13	1.7597	3.8865	7.0926	1
IFNA14	1	1	1	1
IFNA16	1	19.9055	1	22.868
IFNA17	1	1	1	1
IFNA2	1	1.11402	1	1
IFNA21	11.0089	23.0688	1	7.01201
IFNA4	1	1	4.51114	2.29398
IFNA5	1	1	1	1
IFNA6	1	1	1	1
IFNA7	1	1	2.02246	1
IFNA8	1	1	1	0.725143
IFNB1	1	1	1	1
IFNG	1	9.65715	1	1
IFNK	1	1	1	1
IFNW1	0.760571	3.13848	1.93266	7.08689
IGF1	1	16.428	1	7.34615
IGF2	1	1	1	1
IGF2AS	1	42.8413	10.5549	1
IGFALS	41.9838	1	7.88594	18.4102
IGFBP1	3.89823	1	5.43345	1
IGFBP2	1787.4	1736.08	1807.47	2240.66
IGFBP3	5582.55	109.445	648.494	703.572
IGFBP4	186.759	85.5071	140.423	431.85
IGFBP5	3802.86	1687.77	8014.08	8737.47
IGFBP6	1	1	1	29.9449
IGFBP7	14.0119	59.3711	76.3902	709.396
IHH	3.42576	1	1	1
IL10	1082.19	779.87	791.806	1125.09
IL10RA	1	1	1	1
IL10RB	61.4589	175.969	165.323	227.742
IL11	24.2559	30.819	79.434	25.7355
IL12A	15.9613	46.3565	2.52697	1
IL12B	1	1	4.38654	1
IL13	1	1	1	1
IL15	1.86976	22.1814	1	1
IL16	1	1	1	1
IL17B	1	1	1	1
IL17C	1	6.10347	17.1859	8.78905
IL17D	92.3718	432.442	228.671	870.585
IL17F	1	1	1	1
IL18	6415.87	7728.8	6060.74	6500.02
IL19	1	1	0.645729	1
IL1A	32.9093	1	19.6903	1
IL1B	1	1	1	1
IL1F10	1	2.25821	1	1
IL1F5	1	1.09226	1	2.90941
IL1F6	1	41.2733	3.97316	1
IL1F7	1	2.59088	1	1
IL1F8	4.48353	21.7593	6.7685	5.24999
IL1F9	1	10.699	1	1
IL2	5.15858	12.654	10.8914	1
IL20	2.43141	26.5488	8.25752	3.38151
IL21	3.55449	1	2.00785	10.8841
IL22	1.94197	1	1	1
IL23A	1	6.3058	9.17908	1
IL24	6.07423	1	12.8107	1
IL26	1	1	1	2.06697
IL27	1	1	1	1
IL28A	1	1	1	0.695843
IL28B	1	1	8.70908	1.17064
IL29	1	1	1	1
IL3	1	1	1	1
IL4	4.16871	13.3911	5.24297	4.30003
IL5	1	1	1	1
IL6	6.00308	1	6.98435	12.2391
IL6ST	1	1	18.2832	3.80689
IL7	1	1.78323	1	7.74414
IL8	14.4041	25.9555	15.7519	9.99806
IL9	6.10944	5.25367	7.4194	14.7406
INHA	1	16.8523	1	1
INHBA	5.35471	1	7.52229	6.70344
INHBB	2.82246	251.002	10.3381	141.956
INHBC	12.3323	1	1	1
INHBE	88.3979	28.3582	48.9285	16.918
INS	1	16.1462	9.57648	21.4065
INS-IGF2	1	1	1	1
INSL3	1	1	1	1
INSL4	11.3589	1	1	11.4342
INSL5	4.40708	1	1.83704	1
INSL6	1	1	1	1
JAG1	194.364	487.731	864.766	277.716
JAG2	8.02241	27.7451	15.7939	65.0819
KGFLP1	8.70405	5.14531	1	1
KGFLP2	1	42.2706	1	17.3976
KITLG	201.203	310.382	198.76	119.023
LECT1	1.6891	10.1691	1	18.4061
LECT2	1	1	1	1
LEP	48.2991	97.9932	45.0966	85.1472
LHB	0.946902	2.32246	1.93198	4.70402
LIF	10.643	0.769144	11.4784	16.5959
LOC100131644	1	10.865	2.45186	4.84448
LOC100132771	14.3596	25.6034	6.72705	12.1161
LOC100133691	1	3.80903	10.2393	1
LOC645468	1	1	1	10.1525
LOC645576	1	15.7412	1	1
LOC645585	1.12993	1	13.8942	15.0677
LOC653193	1.11285	1	1	4.57362
LOC653453	1	1	1	2.81039
LOC729619	1	1	1	9.59709
MDK	564.202	101.696	445.836	323.15
MST1	49.0414	161.16	107.146	329.513
NDRG2	9.73083	59.7338	32.605	292.338
NDRG3	352.312	382.271	312.35	454.869
NDRG4	129.032	975.328	264.689	1121.12
NGF	1	1	1	6.41539
NODAL	1	3.34677	1	1
NOG	2.03259	1	1	17.4784
NPPA	1	12.4472	22.7367	846.317
NPPB	17.186	11.2987	328.242	18.3968
NPPC	1	1	16.3756	1
NRG1	1.44058	36.5112	4.40256	10.915
NRG2	1	1	1	1
NRG3	10.0305	56.9733	17.2216	34.6068
NRTN	1	1	1	9.24636
NTF3	12.1875	5.25071	65.2577	39.9936
NTF5	1	11.3112	1	1
NTS	1	1	1	123.949
OSM	1	1.00418	1.44702	19.6573
OSTF1	114.332	94.3094	147.685	109.302
PDGFA	0.961062	7.06706	7.80752	4.3288
PDGFB	96.5685	19.7742	31.7539	5.67514
PDGFC	1914.92	671.875	1748.73	1086.38
PDGFD	201.337	114.225	118.001	29.3019
PDYN	10.0433	13.2484	8.1502	18.1399
PENK	1	15.2221	15.5098	281.985
PF4	5.21116	1	1	1
PGF	12.3393	2.23557	1	14.9818
PMCHL1	19.0381	38.582	11.5097	1
PMCHL2	1	1.4448	1	15.0159
POMC	1	5.69525	7.05611	1
PPY	1	11.5154	1	3.94271
PRL	1	12.8684	1	127.986
PTHLH	1	1	72.657	18.065
PTN	2477.66	2392.43	259.419	348.648
RERG	17.0791	6.3662	11.8054	71.238
SDF2	1627.49	1568.86	1653.62	1098.79
SDF2L1	1235.84	545.312	1188.1	655.336
SHH	1	1	1	1
SPRY1	5372.14	1823.78	1720.4	998.232
SPRY2	9053.3	3888.62	3580.27	4386.94
SPRY3	1	1	1	1
SPRY4	545.486	94.2204	115.599	98.8864
SST	1	8.84205	51.0564	174.484
TAC3	1	12.2319	1	26.2208
TAC4	2.79093	1	1	1
TEF	63.9033	34.2624	45.9742	35.219
TEK	560.923	14.6833	147.757	22.422
TGFA	31.7937	7.63959	14.7534	5.42234
TGFB1	1	1	1	1
TGFB2	7.34954	26.5427	405.946	38.8604
TGFB3	15.7172	18.3155	29.5723	164.108
TGFBI	54.5634	211.082	3232.89	1449.77
TGFBRAP1	57.4192	102.292	99.78	131.479
TIE1	2.47078	3.42783	4.73777	4.04907
TMSB10	14383.9	21519.2	16783.2	14712.6
TMSB4X	18274.8	25468.6	17605.7	20639.3
TMSB4Y	37.6688	45.1287	128.236	94.6931
TNFSF10	1	1	1	1
TNFSF11	1	2.41264	1	1
TNFSF12	1	3.68195	3.96958	9.41964
TNFSF13	1	1	1	1
TNFSF13B	20.0823	16.0457	7.22889	20.1425
TNFSF14	191.157	198.495	224.893	267.377
TNFSF15	21.0161	49.9461	15.033	55.6974
TNFSF18	1	1	1	1
TNFSF4	22.2357	7.52004	15.0245	13.3919
TNFSF8	0.629074	16.3295	10.903	3.50779
TNFSF9	1	8.68481	19.6025	4.81695
TRH	1	1	1	106.483
VEGFA	6.3742	6.49787	6.90394	13.9158
VEGFB	95.2051	893.661	455.06	978.296
VEGFC	21.8049	61.0133	36.2331	72.1685
VIP	1	11.7042	10.2404	1
WNT1	1	1	0.549918	1
WNT10A	1	1	1	1
WNT10B	1.7222	1	12.8149	1
WNT11	3.18631	1	1	11.7771
WNT16	1	1	1	1
WNT2B	26.7028	7.42826	24.4563	15.5105
WNT3	86.3242	97.0288	24.6017	37.7364
WNT3A	14.9247	1	14.8376	1
WNT4	1	1	25.538	141.857
WNT5A	484.272	54.3424	159.162	86.5285
WNT5B	1	1.86154	46.7326	39.7514
WNT6	1	8.61023	1	28.2509
WNT7A	1	53.7484	167.618	537.891
WNT7B	1	33.7755	11.5593	7.2199
WNT8A	1	1	3.40483	0.905138
WNT8B	1	1	1	1
WNT9A	1	1	1	1
XCL2	4.87358	8.86614	9.86139	1
XCR1	1	1	1	1
